# Supplementary material for: A plant vesicle-dendritic cell chimera for enhancing cancer immunotherapy
Source: Nat Commun. 2026 May 28;17:6944. doi: 10.1038/s41467-026-73788-5 (PMC13388912; doi:10.1038/s41467-026-73788-5)
Supplement: Supplementary file 3 — Supplementary Data 1-2 [file 41467_2026_73788_MOESM3_ESM.xlsx]

## Sheet: Supplementary Table 1
Accession	Peptide	-10LgP	Mass	Length	ppm	m/z	z	RT	Area ANV-II	Start	End	PTM
E1ZGZ5|E1ZGZ5_CHLVA	ARDNKKTRIIPRHI	41.29	1717.02	14	-0.9	430.262	4	10.5932	2.64E6	57	70
E1ZGZ5|E1ZGZ5_CHLVA	RDNKKTRIIPRHI	39.7	1645.99	13	0.7	412.504	4	10.4655	1.8E7	58	70
E1ZGZ5|E1ZGZ5_CHLVA	RDNKKTRIIPR	38.51	1395.84	11	-0.4	349.968	4	8.447	9.7E5	58	68
Q9SAR8|Q9SAR8_CHLVU	VPIYEGYALPHAILR	34.71	1710.95	15	-0.7	571.322	3	98.2899	2.79E5	87	101
E1ZGZ5|E1ZGZ5_CHLVA	ARDNKKTRIIPR	30.82	1466.88	12	-0.6	367.727	4	8.4803	1.84E5	57	68
E1ZFV1|E1ZFV1_CHLVA	PATGGVKKPHRYR	30.23	1465.83	13	-1.6	367.463	4	7.948	1.67E5	31	43
A0AAD5DQX6|A0AAD5DQX6_9CHLO	RDNKKTRIIPRHIQLAVRNE	27.11	2456.42	20	-1.8	492.29	5	33.4863	1.65E6	71	90
E1ZGZ5|E1ZGZ5_CHLVA	GNAARDNKKTRIIPRHI	26.88	1959.12	17	-1.7	490.787	4	11.6549	1.27E6	54	70
A0AAD5DUT3|A0AAD5DUT3_9CHLO	LLLKVLQSDCDD	26.83	1360.69	12	-12.8	681.344	2	95.5151		494	505
A0A9D4TSS6|A0A9D4TSS6_CHLVU	TGMAFRVPTPNVSVVDL	26.53	1801.94	17	-1.6	901.976	2	119.277	9.46E5	283	299
E1ZEV4|E1ZEV4_CHLVA	SCYSFCDG	26.53	880.273	8	13.3	441.15	2	51.6767		557	564
A0A9D4TRF1|A0A9D4TRF1_CHLVU	PPRIAKRLAKCVKKKK	24.91	1863.21	16	-5.2	932.606	2	129.552	7.5E6	35	50
A0A8T2HPI3|A0A8T2HPI3_9CHLO	IDVMTAG	24.6	705.337	7	-0.3	706.344	1	37.3137	5.39E6	1709	1715
E1ZK56|E1ZK56_CHLVA	VGLGGFDDDPC	24.54	1093.44	11	-17.9	547.717	2	85.41		453	463
A0AAD5DW63|A0AAD5DW63_9CHLO	HSACYNC	24.35	796.263	7	-18.4	399.132	2	34.4163		1448	1454
E1ZGZ5|E1ZGZ5_CHLVA	AGNAARDNKKTRIIPRHI	23.59	2030.16	18	-1.4	508.547	4	12.0842	2.61E6	53	70
E1ZFV1|E1ZFV1_CHLVA	PATGGVKKPHRYRPGTVA	23.34	1891.05	18	-1.6	473.77	4	9.0106	1.1E5	31	48
E1ZGZ5|E1ZGZ5_CHLVA	KKTRIIPRHIQL	23.23	1501.96	12	-0.9	501.659	3	26.6668	2.26E6	61	72
A0AAD5DQX6|A0AAD5DQX6_9CHLO	ARDNKKTRIIPRHIQLAVRNE	23.06	2527.46	21	-1.2	506.498	5	33.5362	1E5	70	90
E1ZGZ5|E1ZGZ5_CHLVA	RDNKKTRIIPRHIQL	22.63	1887.13	15	-0.3	378.433	5	27.4355	2.3E7	58	72
A0A8T2IAA1|A0A8T2IAA1_9CHLO	ESDDSDDDNDNG	22.36	1296.39	12	-1.3	649.2	2	10.3767		2977	2988
E1ZGZ5|E1ZGZ5_CHLVA	AGNAARDNKKTRIIPRHIQ	22.27	2158.22	19	-0.8	432.651	5	9.8407	9.52E4	53	71
A0A075WIT3|A0A075WIT3_CHLVA	LPLLASIRGLLHI	21.83	1414.9	13	-5.5	708.455	2	130.858	5.54E6	1237	1249
E1Z5G6|E1Z5G6_CHLVA	FTPAVIE	21.76	775.412	7	-1.3	776.418	1	88.3141	8.32E6	536	542
A0A2P6U0L1|A0A2P6U0L1_CHLSO	GIKGGVVLLRLRPPAK	21.7	1673.08	16	-8.9	837.541	2	128.25		1480	1495
A0A9D4TQC5|A0A9D4TQC5_CHLVU	GHKLAFAK	21.66	870.508	8	8.3	436.265	2	106.667	2.83E5	135	142
A0A9D4TSS6|A0A9D4TSS6_CHLVU	GMAFRVPTPNVSVVD	21.54	1587.81	15	-0.9	794.911	2	103.695	3.19E6	284	298
A0A9D4TRL2|A0A9D4TRL2_CHLVU	LLLLLEESSD	21.44	1130.61	10	-16	566.302	2	80.5803		1146	1155
A0AAD5DJQ4|A0AAD5DJQ4_9CHLO	FFSGGSD	21.44	715.281	7	1.6	716.29	1	70.327	4.68E5	1899	1905
A0AAD5DU00|A0AAD5DU00_9CHLO	LGALALLLLLLLLAVGPPLA	21.42	1953.3	20	-9.6	652.101	3	71.0436		10	29
A0AAD5DLU4|A0AAD5DLU4_9CHLO	GKRKCGAAAARGGG	21.2	1258.67	14	-11.5	630.334	2	59.3853		296	309
A0A9D4Z1B9|A0A9D4Z1B9_CHLVU	LYYKSLSRGPP	21.14	1279.69	11	-3.8	427.57	3	9.31	2.75E6	312	322
A0A8T2IAB7|A0A8T2IAB7_9CHLO	LPPRPVKTLT	20.94	1120.7	10	7.5	561.36	2	129.225		421	430
A0AAD5H6I1|A0AAD5H6I1_9CHLO	PASTCCC	20.72	683.208	7	-19.5	684.202	1	114.488	7.53E7	9	15
E1ZU89|E1ZU89_CHLVA	PPCSQCC	20.59	736.234	7	-6.4	369.122	2	82.7437		71	77
A0AAD5DGL3|A0AAD5DGL3_9CHLO	VDKAFDKE	20.47	950.471	8	-1.1	476.242	2	12.8851	1.51E6	1297	1304
A0AAD5H9I6|A0AAD5H9I6_9CHLO	KGGCAGK	20.44	619.311	7	-6.1	620.315	1	60.8773	1.37E5	617	623
A0A8T2HYF0|A0A8T2HYF0_9CHLO	RVAPEEHPV	20.4	1032.54	9	-0.4	517.275	2	12.6301	5.46E6	98	106
A0A9D4TSS6|A0A9D4TSS6_CHLVU	TGMAFRVPTPNVSVVD	20.11	1688.86	16	-1.1	845.434	2	104.773	1.64E7	283	298
A0AAD5DRM9|A0AAD5DRM9_9CHLO	TKGTLCAVFKVRAGLGCEC	20.06	1954.98	19	19.2	652.679	3	27.6072		576	594
A0AAD5DJF2|A0AAD5DJF2_9CHLO	VISPADK	20.03	728.407	7	-0.8	365.21	2	12.9184	2.91E5	783	789
A0A2P6U3W0|A0A2P6U3W0_CHLSO	PPFLKGV	19.88	756.453	7	-9.5	379.23	2	92.9629	3.21E5	116	122
A0A9D4TSS6|A0A9D4TSS6_CHLVU	TGM(+15.99)AFRVPTPNVSVVDL	19.85	1817.93	17	-1.3	909.973	2	115.567	9.89E5	283	299	Oxidation (M)
E1Z3D0|E1Z3D0_CHLVA	CRPAPGSPA	19.83	854.407	9	-17.6	428.203	2	17.5043	2.57E4	118	126
A0A9D4TET8|A0A9D4TET8_CHLVU	MAVRSVFQLNELHNGL	19.65	1826.95	16	-5	457.742	4	22.1014	1.32E5	1406	1421
A0A8T2HYF0|A0A8T2HYF0_9CHLO	RVAPEEHPVL	19.57	1145.62	10	-0.8	573.816	2	32.2546	5.55E5	98	107
A0AAD5DSY5|A0AAD5DSY5_9CHLO	PAASATHSSLAAAAAAAA	19.17	1508.76	18	-6.6	503.923	3	10.8246	2.6E5	345	362
A0A2P6TDZ5|A0A2P6TDZ5_CHLSO	KPGMKIGV	19.12	828.489	8	5.4	415.254	2	72.3013		824	831
E1ZUQ4|E1ZUQ4_CHLVA	GPTGAPGLE	18.99	797.392	9	-10.6	798.391	1	54.4794	2.66E6	73	81
A0A2P6TJP8|A0A2P6TJP8_CHLSO	GGAAASGTAGKRRK	18.95	1286.72	14	18.4	644.377	2	85.8956		457	470
E1ZGZ5|E1ZGZ5_CHLVA	RDNKKTRIIPRHIQ	18.75	1774.04	14	-1.1	355.816	5	9.2253	1.84E5	58	71
E1Z9P8|E1Z9P8_CHLVA	M(+15.99)M(+15.99)GFDYSD	18.75	996.321	8	0.1	499.168	2	36.5817		431	438	Oxidation (M);Oxidation (M)
A0A9D4TMV8|A0A9D4TMV8_CHLVU	AGNASKDLKVKRITPRHL	18.54	2003.18	18	-0.6	401.642	5	18.009	4.55E4	142	159
E1ZNG6|E1ZNG6_CHLVA	WPLKPLIYLTLI	18.54	1468.91	12	19.1	735.474	2	130.898		185	196
A0AAD5E0H9|A0AAD5E0H9_9CHLO	GTQDDKQL	18.48	903.43	8	0.6	904.438	1	12.6633	4.76E4	12	19
E1ZGZ5|E1ZGZ5_CHLVA	ARDNKKTRIIPRHIQL	18.44	1958.16	16	-0.6	392.64	5	27.4949	3.08E6	57	72
E1ZGZ5|E1ZGZ5_CHLVA	ELAGNAARDNKKTRIIPRHI	18.36	2272.29	20	-0.6	455.465	5	22.7544	1.37E5	51	70
A0A9D4TZD1|A0A9D4TZD1_CHLVU	PVSPNDDMD	18.31	988.381	9	-17.5	495.189	2	27.4468		1655	1663
A0A9D4TWL7|A0A9D4TWL7_CHLVU	SLSLFPSP	18.29	846.449	8	-1.3	847.455	1	87.8441	3.58E6	2906	2913
A0A2P6TMS2|A0A2P6TMS2_CHLSO	AVGGAVHTVV	18.27	908.508	10	1.1	455.262	2	81.5753		187	196
A0A2P6TSH4|A0A2P6TSH4_CHLSO	ATQKITEAAEALER	18.07	1529.8	14	8.3	510.946	3	32.7617		415	428
E1ZFV1|E1ZFV1_CHLVA	ATGGVKKPHRYRPGTVAL	18.06	1907.09	18	-0.6	477.778	4	17.1814	8.52E5	32	49
A0A9D4TSS6|A0A9D4TSS6_CHLVU	GM(+15.99)AFRVPTPNVSVVD	17.88	1603.8	15	-1.3	802.908	2	91.039	2.24E6	284	298	Oxidation (M)
E1Z4B1|E1Z4B1_CHLVA	DCDACDDAK	17.84	954.306	9	-13.1	319.105	3	7.8138		995	1003
E1Z5P9|E1Z5P9_CHLVA	GGPPSTEF	17.79	790.35	8	10.3	396.186	2	25.0621		767	774
A0AAD5H328|A0AAD5H328_9CHLO	EGPPGRAAAPAAPG	17.77	1217.62	14	9	406.883	3	14.8134	1.83E5	8	21
A0A9D4YSN6|A0A9D4YSN6_CHLVU	LLGSGAALLYGD	17.66	1148.61	12	-1	575.311	2	59.8712	2.46E4	130	141
E1ZDN6|E1ZDN6_CHLVA	WVGTVM(+15.99)VFGALYYKSLSRGPP	17.65	2343.21	21	-11.9	586.802	4	26.8577	5.22E5	303	323	Oxidation (M)
E1ZQM8|E1ZQM8_CHLVA	RTLPPVPPRP	17.64	1128.68	10	6.4	565.349	2	126.287	1.09E7	377	386
A0A2P6U556|A0A2P6U556_CHLSO	GRGKSKGRISQTPWGKPT	17.6	1940.07	18	-16.8	486.017	4	27.4355	3.68E5	306	323
E1Z7Q7|E1Z7Q7_CHLVA	LRRRAVDLACCD	17.58	1389.7	12	17.3	695.868	2	31.347		1011	1022
A0A2P6TE50|A0A2P6TE50_CHLSO	GSGTAFAQAKFV	17.58	1182.6	12	12.6	592.316	2	72.6311		304	315
A0A2P6TNQ0|A0A2P6TNQ0_CHLSO	FKVKTTAPN	17.47	1004.57	9	7.7	503.294	2	106.089		38	46
A0AAD5DH84|A0AAD5DH84_9CHLO	QQPATTGF	17.43	848.403	8	-18.9	425.201	2	51.1864		227	234
A0AAD5H0Z3|A0AAD5H0Z3_9CHLO	LTLLAPAPLPLLQ	17.35	1358.85	13	11.4	680.442	2	128.806		1955	1967
A0A8T2HS03|A0A8T2HS03_9CHLO	KKKAGPKLPPR	17.35	1218.79	11	6.5	610.407	2	129.327	1.6E6	360	370
E1ZDX9|E1ZDX9_CHLVA	EGKFDSGI	17.22	851.403	8	-1	426.708	2	12.8863	1.15E5	1516	1523
A0A9D4TK35|A0A9D4TK35_CHLVU	TADGNCCSD	17.14	884.264	9	2.7	443.14	2	13.2759		237	245
E1ZFU7|E1ZFU7_CHLVA	PRLAAPALHA	17.14	1015.59	10	19.6	508.814	2	124.366	2.42E6	1405	1414
E1Z558|E1Z558_CHLVA	VTAPAAAPVVEEVTVPAAAPVVEEVTVPAAAPVVEA	17.12	3419.84	36	-0.4	570.981	6	97.4201		779	814
E1ZP27|E1ZP27_CHLVA	CQDGGMFKAQV	17.09	1182.52	11	-9.5	592.26	2	75.208		163	173
A0A2P6U099|A0A2P6U099_CHLSO	LFHRVIPQ	17.02	1008.59	8	-2	505.3	2	32.9478	1.83E5	63	70
A0A8T2HMZ0|A0A8T2HMZ0_9CHLO	LTDAIFGGCM	17	1026.45	10	11.3	514.239	2	25.9601	8.9E4	1298	1307
A0A9D4TWP6|A0A9D4TWP6_CHLVU	KPRRPPLVL	16.93	1074.7	9	17.9	538.368	2	127.162	2.29E7	28	36
A0A2P6TPI3|A0A2P6TPI3_CHLSO	IFLGTRLVSITVVAL	16.92	1600.99	15	17.8	801.517	2	127.492	1.07E8	58	72
A0A9D4YY78|A0A9D4YY78_CHLVU	NVAGYEQAAAGLLFT	16.92	1523.76	15	1.1	762.889	2	94.4375		345	359
E1ZGZ5|E1ZGZ5_CHLVA	KKTRIIPRHI	16.85	1260.81	10	-1.3	421.278	3	9.7743	8.68E5	61	70
A0A2P6TTG2|A0A2P6TTG2_CHLSO	SLGSHVFTD	16.85	961.451	9	9.8	481.737	2	26.4651	4.77E4	6856	6864
A0A2P6TC84|A0A2P6TC84_CHLSO	KDGSLIGCM(+15.99)SIS	16.84	1225.57	12	-2.4	613.79	2	49.6619	4.76E4	439	450	Oxidation (M)
E1ZK47|E1ZK47_CHLVA	LLLLLLLLLLLL	16.74	1375.02	12	-1.2	459.346	3	115.636	3.49E5	6	17
A0AAD5DUP5|A0AAD5DUP5_9CHLO	SPKLLLSFG	16.64	960.564	9	-0.9	961.571	1	73.8411	6.6E6	1502	1510
A0AAD5H6C0|A0AAD5H6C0_9CHLO	NCGQGGNSHCG	16.46	1032.35	11	-7.8	517.178	2	24.2854		1696	1706
A0AAD5H0R7|A0AAD5H0R7_9CHLO	AAAAASSAPAVFPAFREELVGSLLYVLLSHPWGATGAAA	16.44	3839	39	-19.3	768.793	5	55.5636		460	498
E1ZGZ5|E1ZGZ5_CHLVA	ELAGNAARDNKKTRIIPRHIQ	16.39	2400.35	21	-1.3	481.076	5	19.0251	7.21E4	51	71
A0A2P6TPQ5|A0A2P6TPQ5_CHLSO	GPQQAPGPGLE	16.37	1049.51	11	7.9	525.768	2	54.1978		231	241
A0A9D4TZ34|A0A9D4TZ34_CHLVU	LDQLSPPGL	16.32	938.507	9	-1.3	470.26	2	27.7397		12	20
A0AAD5DQK1|A0AAD5DQK1_9CHLO	KERVPADKCEW	16.27	1359.66	11	8.2	680.843	2	109.148		343	353
A0A2P6TW64|A0A2P6TW64_CHLSO	ALTLKVTPPGG	16.19	1052.62	11	5.4	527.322	2	108.818	5.76E4	1637	1647
A0A8T2W114|A0A8T2W114_9CHLO	KPGTQVPLDGSIVYG	16.19	1529.81	15	-5	383.458	4	78.3811	2.18E5	301	315
E1ZMQ5|E1ZMQ5_CHLVA	AITHELGHN	16.18	990.488	9	-0.3	496.251	2	12.2133	5.03E5	293	301
A0A9D4TH55|A0A9D4TH55_CHLVU	PGIVKTDVA	16.13	898.512	9	-0.9	450.263	2	21.6773	4.31E5	192	200
A0A2P6TVS8|A0A2P6TVS8_CHLSO	LPLILKALRS	16.1	1122.75	10	19.2	375.264	3	113.64		332	341
A0A9D4TSS6|A0A9D4TSS6_CHLVU	TGM(+15.99)AFRVPTPNVSVVD	16.08	1704.85	16	-0.7	853.432	2	91.5431	1.05E7	283	298	Oxidation (M)
E1Z492|E1Z492_CHLVA	YM(+15.99)DVCDDTDY	15.99	1254.41	10	-10.6	628.203	2	30.6881		115	124	Oxidation (M)
E1ZFV1|E1ZFV1_CHLVA	KSAPATGGVKKPHRYRPGTVAL	15.93	2290.3	22	-0.6	459.067	5	17.5043	7.37E5	28	49
A0A2P6TDX0|A0A2P6TDX0_CHLSO	APTAAQYEVRLEQTAPDA	15.87	1929.94	18	6.6	386.998	5	12.4103	1.5E5	349	366
E1Z9A8|E1Z9A8_CHLVA	KREMPPPAAASAPPGK	15.86	1603.85	16	-0.4	401.97	4	65.3829	1.52E5	91	106
A0A9D4TSS6|A0A9D4TSS6_CHLVU	LTGMAFRVPTPNVSVVD	15.84	1801.94	17	-1.6	901.976	2	113.192	8.62E5	282	298
A0A8T2VYT0|A0A8T2VYT0_9CHLO	ENLSVKALDS	15.82	1074.56	10	-1.3	538.284	2	21.6969	1.47E5	13	22
A0A2P6U5D6|A0A2P6U5D6_CHLSO	LCGQPLPPSSQLPHVYSGVTGDELRRRSDERYG	15.81	3668.81	33	17.1	612.486	6	52.101	5.07E4	916	948
A0A2I4S6T3|A0A2I4S6T3_9CHLO	PPGTGKGLFV	15.81	971.544	10	-14.9	486.772	2	90.6853		831	840
A0A9D4YSQ6|A0A9D4YSQ6_CHLVU	VDLVTGAAPL	15.8	954.539	10	-0.8	955.545	1	92.4098	2.32E7	462	471
A0A9D4YSC8|A0A9D4YSC8_CHLVU	EHLLLFAAIKG	15.61	1210.71	11	12.2	606.368	2	116.46		849	859
A0A2P6TIX1|A0A2P6TIX1_CHLSO	PGGVVGQVHSLALPG	15.61	1386.76	15	-5.3	694.385	2	88.278		1452	1466
A0AAD5DP79|A0AAD5DP79_9CHLO	IFALVLLVGWVLVLLAL	15.59	1851.2	17	18.3	926.624	2	128.408	4.76E6	919	935
A0A2P6TTP2|A0A2P6TTP2_CHLSO	PAGGVSPAAGFAE	15.59	1129.54	13	-8	565.773	2	54.9116		160	172
E1ZN50|E1ZN50_CHLVA	GPLAASAAFPRLAGQLFGGAGLEVPQMCHKVLEFDAASV	15.59	3925	39	-17.3	785.994	5	65.7705	1.93E5	516	554
A0AAD5DTY1|A0AAD5DTY1_9CHLO	KVLTSPAVRHLAKQYG	15.55	1767.02	16	-16.1	442.754	4	15.932	3.83E4	131	146
A0AAD5H5M1|A0AAD5H5M1_9CHLO	AIAGLLLQLMCGV	15.45	1300.72	13	-16	651.359	2	72.846		230	242
E1ZFV1|E1ZFV1_CHLVA	SAPATGGVKKPHRYRPGTVAL	15.44	2162.21	21	-1.1	541.558	4	22.5346	1.05E5	29	49
A0AAD5DJS0|A0AAD5DJS0_9CHLO	FEQQTQGGGGAKKSATAKMT	15.4	2024.99	20	9.5	507.261	4	5.1903	7.63E3	298	317
A0AAD5H5Y3|A0AAD5H5Y3_9CHLO	KCSAPGCAFQPCAQCCCCCCCGA	15.4	2258.71	23	-17.5	753.898	3	103.771	2.76E4	456	478
E1ZFR3|E1ZFR3_CHLVA	KGAAPAGGGAK	15.28	883.487	11	12.2	884.506	1	101.939	4.46E5	1624	1634
A0A2P6TYW3|A0A2P6TYW3_CHLSO	SGAKGGGGGAKKRK	15.21	1257.73	14	4.6	629.873	2	94.3377		1662	1675
A0A2P6TD41|A0A2P6TD41_CHLSO	GPQQGAGPGLP	15.17	977.493	11	11.1	489.759	2	12.3454	3.86E4	1122	1132
A0A9D4U048|A0A9D4U048_CHLVU	IPIPITQPQPIVIP	15.09	1524.93	14	18.6	763.485	2	126.978	1.51E7	4768	4781
A0A9D4TER0|A0A9D4TER0_CHLVU	KGSGEETSSWSKQAAASLK	15.04	1950.96	19	-18.5	488.739	4	16.7215		1238	1256
E1ZJ30|E1ZJ30_CHLVA	GPGGGTPVAPPATA	15.04	1148.58	14	6.9	575.302	2	54.6809		278	291
A0A2P6TJJ1|A0A2P6TJJ1_CHLSO	EASGFCYINDIVLAILELL	15	2095.09	19	-17.2	699.359	3	63.6935		152	170
A0A8T2W391|A0A8T2W391_9CHLO	ALVKIITASAMGGN	14.99	1344.74	14	7.1	449.258	3	128.309	2.24E5	497	510
Q96406|Q96406_CHLVU	SYELPDGQVITIGNER	14.97	1789.88	16	-0.2	895.949	2	92.863	1.09E5	161	176
E1ZAM5|E1ZAM5_CHLVA	DDNPDVAHIQF	14.95	1269.56	11	14.8	635.798	2	31.6082		316	326
A0A2P6TU13|A0A2P6TU13_CHLSO	EAAGAAGCCCS	14.87	941.304	11	-10.6	471.654	2	20.7975		1204	1214
A0A2P6TVK1|A0A2P6TVK1_CHLSO	NGAVPPTPGLE	14.81	1050.53	11	-0.9	526.274	2	55.1385		613	623
A0A2P6TB77|A0A2P6TB77_CHLSO	PATRSVTDFSRPGG	14.81	1446.72	14	-2	483.247	3	8.7124	6.21E4	1514	1527
A0A2P6TR89|A0A2P6TR89_CHLSO	EPGSPRGAVQPAAPQALATAP	14.8	1985.03	21	4.5	497.268	4	17.9436	4.49E7	2114	2134
A0A9D4TS08|A0A9D4TS08_CHLVU	PGTAKTCTVQQFLGRLAGE	14.79	1976.01	19	-5.7	659.675	3	56.1034		2505	2523
E1Z456|E1Z456_CHLVA	GPAAPPATPPQQPP	14.74	1324.68	14	-19.8	663.333	2	57.1702		889	902
A0AAD5H3Q9|A0AAD5H3Q9_9CHLO	GSGGPTLELRVQPRVQRDKW	14.68	2278.23	20	10.5	456.658	5	49.3171	1.11E5	76	95
A0A9D4YU73|A0A9D4YU73_CHLVU	CAQM(+15.99)AGVPPAVLQ	14.63	1299.63	13	9.7	650.829	2	75.836	3.61E6	953	965	Oxidation (M)
A0A2P6TRA5|A0A2P6TRA5_CHLSO	EAAAEEAGKQKLACRAIE	14.59	1886.95	18	-17.1	472.737	4	22.1014	4.12E6	1483	1500
A0A2P6TST9|A0A2P6TST9_CHLSO	ALAAATSGFPTT	14.57	1106.56	12	-2.2	554.286	2	36.8351	4.62E4	513	524
A0AAD5H687|A0AAD5H687_9CHLO	KQDVDLKASLVP	14.53	1311.74	12	8	328.945	4	21.3236	3.55E5	602	613
A0A2P6TDV3|A0A2P6TDV3_CHLSO	KPTGPCTLCGVK	14.51	1202.62	12	16.2	602.325	2	91.8964		11	22
E1ZAZ4|E1ZAZ4_CHLVA	RRTNTGELVPVSVKEGDKVLLPDYG	14.47	2741.47	25	18.4	686.388	4	69.7812		51	75
A0A2P6U1I2|A0A2P6U1I2_CHLSO	TPALFQLAPDAAAM(+15.99)AAADVADIAQCIRTLGLAPT	14.44	3382.73	34	-3.2	846.686	4	88.702	1.11E5	156	189	Oxidation (M)
A0A9D4TWX9|A0A9D4TWX9_CHLVU	PAGPTSAAAQLPGTAGPPPA	14.43	1727.88	20	12.3	432.984	4	23.5001	5.55E6	475	494
A0A8T2I6Q6|A0A8T2I6Q6_9CHLO	KKSATGIPPLAA	14.42	1152.69	12	-5.3	577.348	2	119.045	2.84E6	202	213
A0A2P6TI96|A0A2P6TI96_CHLSO	DIRNNGGGLFPAGVEVGRQLLN	14.41	2295.21	22	-1.5	574.808	4	75.5582	7.22E5	323	344
A0A9D4YVF7|A0A9D4YVF7_CHLVU	RQLQEQM(+15.99)RRRQLLRQQRITR	14.39	2708.53	20	-4.9	452.427	6	46.9265	8.91E5	1660	1679	Oxidation (M)
A0AAD5DI46|A0AAD5DI46_9CHLO	RPRALRQIPGLGSCTDSCAG	14.39	2057.03	20	-1.4	1029.52	2	101.225		21	40
A0AAD5DZY2|A0AAD5DZY2_9CHLO	DAVGAAGAAGPTLA	14.37	1140.58	14	-0.8	571.296	2	28.1533	1.08E5	1916	1929
A0A8T2I8V8|A0A8T2I8V8_9CHLO	KSPATPKQQPPLK	14.35	1418.82	13	-17.9	710.407	2	17.6975		196	208
A0A8T2VRR4|A0A8T2VRR4_9CHLO	SAALQAMLAANNGN	14.32	1344.65	14	16.9	673.341	2	103.996		876	889
A0A9D4YW18|A0A9D4YW18_CHLVU	VVLATSVFNVTGLSVLIGFSSAM(+15.99)ET	14.28	2557.33	25	-12	640.333	4	76.602		153	177	Oxidation (M)
A0A8T2HQY0|A0A8T2HQY0_9CHLO	PSLSVVLAAKGY	14.2	1203.69	12	-7.8	402.233	3	49.5288		329	340
A0A2P6TN12|A0A2P6TN12_CHLSO	AILNLANAGLRLSSLEPLAGLGAL	14.06	2346.36	24	0.4	470.28	5	18.7714	5.89E6	376	399
A0A9D4TES0|A0A9D4TES0_CHLVU	KPPAPLRPFVELAYG	14.02	1653.92	15	12	552.322	3	25.0848		838	852
A0AAD5DM70|A0AAD5DM70_9CHLO	KQAAPPAWPGLE	13.97	1263.66	12	-3.9	422.226	3	19.6403	4.7E6	65	76
E1ZU39|E1ZU39_CHLVA	KVTNEAPVGVKAGLRASYQWVTQEMLDAVNRYEW	13.96	3907.97	34	1.3	652.336	6	48.7424	3.26E4	4	37
A0A2P6TGK3|A0A2P6TGK3_CHLSO	GASLPEESAYLEEF	13.94	1540.69	14	-18.2	771.34	2	73.6725		391	404
A0AAD5DNJ8|A0AAD5DNJ8_9CHLO	PSSVGAYPSGLARLEVPLPQGTRALW	13.93	2721.46	26	-11.8	681.364	4	72.7692	5.05E5	34	59
A0A9D4YV58|A0A9D4YV58_CHLVU	QLDAVKGTLCLLLEGM	13.93	1702.9	16	12.4	426.737	4	30.4987	5.89E5	64	79
E1Z7P1|E1Z7P1_CHLVA	LRGDVAGGAKAALT	13.9	1298.73	14	-12.1	650.365	2	93.0816		1113	1126
E1ZLP6|E1ZLP6_CHLVA	VQERLSKAHGSQCGFCTP	13.89	1946.91	18	-18.8	487.725	4	10.473		97	114
A0A8T2W9W8|A0A8T2W9W8_9CHLO	KQQCLEWLVECGAVVTGVG	13.89	2018	19	15	505.514	4	52.5862	3.34E5	840	858
A0A8T2HU31|A0A8T2HU31_9CHLO	PLLAFVFKLIVAKSAKLSL	13.88	2057.3	19	3.2	1029.66	2	127.283		306	324
A0AAD5DV41|A0AAD5DV41_9CHLO	ELELVVATYSGHVHVLQ	13.83	1893	17	16.5	632.018	3	36.9825		639	655
A0A2P6THJ9|A0A2P6THJ9_CHLSO	APSPELAPAPAP	13.8	1116.58	12	18.5	559.308	2	25.3729		40	51
A0A9D4TGE7|A0A9D4TGE7_CHLVU	VSPDKPLVLGGHTIPAGVEILLAVHGLM(+15.99)NCEHYW	13.8	3680.88	34	13	737.194	5	100.606	1.02E5	399	432	Oxidation (M)
A0A8T2WC64|A0A8T2WC64_9CHLO	QSLLQPGLGAFQGPAL	13.78	1595.87	16	5.9	798.946	2	92.1188		3136	3151
A0A9D4TF97|A0A9D4TF97_CHLVU	QYADSVSYM(+15.99)DGGRIVF	13.77	1822.82	16	-15	608.605	3	84.3221		281	296	Oxidation (M)
A0A2P6U0R0|A0A2P6U0R0_CHLSO	PAAAPATYAGTSLAETALFSNKAAP	13.74	2390.21	25	5.1	479.052	5	9.3644		2124	2148
A0A9D4TS95|A0A9D4TS95_CHLVU	GAPLGQYTPVGVVTLEAMAL	13.67	1986.05	20	-6.4	497.517	4	81.8768	2.77E6	440	459
A0A2P6TV54|A0A2P6TV54_CHLSO	SVSPDVKSRCTCC	13.65	1383.59	13	8.7	462.209	3	27.3266		106	118
A0A2P6U183|A0A2P6U183_CHLSO	KSLVGFATSTSAAAGLAGAAALAQQQ	13.63	2389.26	26	-15.7	478.852	5	9.6418	7.29E4	1067	1092
A0AAD5H029|A0AAD5H029_9CHLO	DLRASTAAKHAIGGSSGTSLSGPT	13.6	2241.13	24	-7	561.287	4	30.539		245	268
A0A9D4THI7|A0A9D4THI7_CHLVU	KSINGLVNKVNASNIKHILPEVF	13.57	2533.44	23	2.1	507.696	5	8.1132	1.61E6	228	250
A0A8T2I2Y9|A0A8T2I2Y9_9CHLO	RCGGNIGLLKQCVAEARDLKGNWGSALQAVVTGPLE	13.5	3722.93	36	-5.1	621.493	6	54.4312	7.74E7	208	243
E1ZMQ9|E1ZMQ9_CHLVA	GWPRTHAFPELPPPRQVSAFT	13.49	2390.23	21	-2.3	598.563	4	14.2941	2.38E5	1195	1215
E1Z7Q7|E1Z7Q7_CHLVA	KTATAGGKSAPSTPGK	13.42	1457.78	16	-12.1	365.449	4	52.5845	2.76E5	1220	1235
E1ZU89|E1ZU89_CHLVA	DALLRAMSPFLNGGPMPPGLAGMHPLM(+15.99)LGGGPGGLPPG	13.42	3665.83	38	-0.6	611.979	6	44.9163	1.09E6	241	278	Oxidation (M)
A0A9D4TI28|A0A9D4TI28_CHLVU	KAEAPAAAAAEAGAS	13.37	1284.63	15	4.1	643.325	2	109.875		276	290
A0A2P6TIS5|A0A2P6TIS5_CHLSO	LNALPSM(+15.99)RVLGM(+15.99)AGFSGAASRQEQSHCLLEIVHPGGE	13.34	3893.9	37	14.6	779.798	5	62.7167	1.25E5	1414	1450	Oxidation (M);Oxidation (M)
A0A8T2W8Q8|A0A8T2W8Q8_9CHLO	DTGGDRRTTMLRLWQ	13.31	1804.9	15	-2.4	602.639	3	34.3122		213	227
A0A8T2VME6|A0A8T2VME6_9CHLO	ADSTGEIKCSLGDGTLPPGLEK	13.3	2187.07	22	-4.3	438.42	5	17.8825		237	258
A0A2P6TT83|A0A2P6TT83_CHLSO	FDAAHLPLYLAPYGVVPT	13.29	1943.02	18	-6.1	972.511	2	100.313	1.86E5	1778	1795
E1ZEA3|E1ZEA3_CHLVA	RATTLAGPLGPCWPVPPRP	13.28	1985.07	19	-16.1	497.266	4	49.5998	1.13E5	9	27
A0A9D4YWP2|A0A9D4YWP2_CHLVU	GGNGGGLSQALAGSSS	13.25	1318.61	16	7.8	660.318	2	17.2446	1.61E5	401	416
E1ZFV1|E1ZFV1_CHLVA	TGGVKKPHRYRPGTVAL	13.17	1836.05	17	-0.8	460.019	4	16.6942	2.18E5	33	49
A0A9D4TW00|A0A9D4TW00_CHLVU	VVKEKKPKAVKAV	13.17	1422.93	13	5.4	712.475	2	130.056	2.92E8	46	58
A0AAD5H4Q0|A0AAD5H4Q0_9CHLO	ALGRTRRHRAAVTICSLLYADAC	13.16	2516.32	23	-16.4	839.767	3	65.3645		997	1019
A0A8T2VU45|A0A8T2VU45_9CHLO	GPGSPLAGAAAMMQLRLLNAYALLCPLPKEEDAQALGSL	13.15	3950.05	39	-4.8	659.345	6	63.7835	3.29E5	751	789
A0AAD5DIL8|A0AAD5DIL8_9CHLO	QPPTVSAPLAAGQPAGTLGPR	13.15	1985.07	21	-13.9	497.268	4	15.4348		343	363
A0A9D4TU14|A0A9D4TU14_CHLVU	PGTPPHRAAQYLSDTLRRPHSFFSKVGPLHQQAQLQEVV	13.15	4392.3	39	-12.5	733.048	6	45.3411	1.49E5	586	624
E1ZDV9|E1ZDV9_CHLVA	GPTARLEGEEAAGGQATRAPVPTWLASTP	13.12	2890.46	29	-11.7	723.613	4	43.9006	1.28E5	534	562
A0A9D4TFM4|A0A9D4TFM4_CHLVU	PMPAGAAMLLADGGVEPSPRQPGSPGRDGGGEPSSRLGTLKRD	13.09	4241.11	43	-5.5	1061.28	4	52.8128	1.35E5	163	205
A0AAD5DV01|A0AAD5DV01_9CHLO	KPFSQGDISGTGEPPV	13.06	1614.79	16	-18.5	808.387	2	84.1089		355	370
A0A8T2VMB5|A0A8T2VMB5_9CHLO	KNELERNITIKLGY	13.05	1689.94	14	18.5	423.5	4	10.4937	2.89E4	64	77
A0A8T2W247|A0A8T2W247_9CHLO	VKEQAKPLQRPSPRHGHGTALLEASDEIFQNLET	13.02	3795.97	34	17.5	633.679	6	62.9921	1.78E4	334	367
A0A8T2HLW2|A0A8T2HLW2_9CHLO	KSIHPPPDSTGPRIWEAKH	13	2152.12	19	9.6	359.697	6	19.9379	8.75E4	286	304
A0AAD5DQS0|A0AAD5DQS0_9CHLO	KTVQPINLATLGLPAGTYSAGVM(+15.99)	12.98	2317.24	23	-5	464.452	5	9.9068	1.19E5	3681	3703	Oxidation (M)
A0A8T2HNS4|A0A8T2HNS4_9CHLO	QQKGTQPAPAAAAPAAPATAKPAAAAPPAAAPQ	12.97	2958.57	33	-17.9	740.636	4	46.2702	9.42E4	135	167
E1Z6A9|E1Z6A9_CHLVA	KGSGKASGGAKAAAA	12.96	1230.67	15	-16.7	616.331	2	72.4181		1130	1144
A0A9D4YY75|A0A9D4YY75_CHLVU	SLQDAPRGGGGKVVPQVQPQQPSHAAAAAPA	12.96	2989.55	31	2.9	598.919	5	37.0014	1.83E6	585	615
A0A9D4THD1|A0A9D4THD1_CHLVU	GTQALLLLAAAFCC	12.91	1393.71	14	16.2	697.873	2	46.7278		7	20
A0A8T2W8Z7|A0A8T2W8Z7_9CHLO	EVVEIGDEDEQPPTGK	12.89	1740.81	16	1.6	871.411	2	78.1199	5.71E5	1442	1457
A0AAD5H4S9|A0AAD5H4S9_9CHLO	KPAQFKDNSERVVVCFTCLQQN	12.88	2553.25	22	8.9	639.325	4	81.2583	1.37E5	285	306
A0A2P6TTZ9|A0A2P6TTZ9_CHLSO	KM(+15.99)KGGAERAAVNTVVQGSAADVAKRAM(+15.99)LALHARLPSEDA	12.84	4021.09	39	-11.1	805.217	5	59.497	3.26E5	3052	3090	Oxidation (M);Oxidation (M)
A0AAD5DQ30|A0AAD5DQ30_9CHLO	KAKASATEAAAGSSSSKSGGSK	12.78	1966.99	22	2.6	394.407	5	9.6758	2.97E4	506	527
A0AAD5H820|A0AAD5H820_9CHLO	KPPSAAARRQRRAAARPQAAPQAAVPAAPAATT	12.78	3275.82	33	1.9	410.485	8	14.8795	3.08E5	172	204
A0A9D4TM85|A0A9D4TM85_CHLVU	IPPIFVATNHTVKS	12.77	1522.85	14	0.8	762.433	2	12.3047		309	322
A0A8T2VU45|A0A8T2VU45_9CHLO	KAFPVGKKDKDGP	12.72	1385.77	13	13.9	347.454	4	20.6059	1.6E5	936	948
A0AAD5DQL8|A0AAD5DQL8_9CHLO	AGGGAVRELFRLATALR	12.69	1757.01	17	15.3	440.265	4	27.5439		89	105
A0A2P6TZQ9|A0A2P6TZQ9_CHLSO	GSPPGPAAGAGAA	12.68	979.472	13	-12	490.738	2	30.5852	8.3E4	8	20
A0AAD5DE29|A0AAD5DE29_9CHLO	PGAAAAAGAGYGAFVQGPAP	12.68	1699.83	20	16.1	567.627	3	81.669		602	621
A0A2P6TDX0|A0A2P6TDX0_CHLSO	GVTSKPTISSVQGGPSGLTLEVYRPSDIS	12.68	2931.52	29	-3.5	489.592	6	69.2083		1444	1472
A0A8T2I6Q6|A0A8T2I6Q6_9CHLO	LAEAASEALVDAIA	12.66	1342.7	14	-0.9	672.356	2	36.0832		1093	1106
E1ZGZ5|E1ZGZ5_CHLVA	LAGNAARDNKKTRIIPRHI	12.62	2143.24	19	-0.6	429.656	5	17.1119	7.82E4	52	70
A0A8T2VTJ7|A0A8T2VTJ7_9CHLO	AIHAWPDNWFLNDNGEFIT	12.61	2259.04	19	2	565.768	4	16.9721		419	437
A0A2P6TEZ9|A0A2P6TEZ9_CHLSO	TDSRPISPGPFLSALPSGSE	12.57	2014	20	2.4	504.509	4	14.8134	6.43E5	696	715
A0A8T2IA05|A0A8T2IA05_9CHLO	YVRFAAFIPGVENFDAPLFR	12.53	2328.21	20	-15.7	1165.09	2	106.725		3061	3080
A0A9D4TSV5|A0A9D4TSV5_CHLVU	PGALAAAAAAAAAH	12.53	1132.6	14	-15.1	567.298	2	56.8792		48	61
A0AAD5DI73|A0AAD5DI73_9CHLO	PAGAAAPAGVAPHQ	12.5	1213.62	14	-3.5	607.815	2	60.4879		591	604
A0A9D4TXT8|A0A9D4TXT8_CHLVU	NAQVELYDDSLLRFGVRM(+15.99)THDVDRAFGLPPKVTM(+15.99)	12.48	3921.95	34	6.5	654.67	6	59.8084	1.05E5	138	171	Oxidation (M);Oxidation (M)
E1Z3S3|E1Z3S3_CHLVA	KWAGGLTATLCGHGK	12.46	1498.77	15	5.5	500.6	3	49.0899		96	110
A0A8T2VYT0|A0A8T2VYT0_9CHLO	LESSQQRLAELEVKLHLSGYGET	12.45	2586.33	23	6.1	863.122	3	95.1709		270	292
A0A2P6TTE6|A0A2P6TTE6_CHLSO	IADSDCLLDCFGRSLLLKV	12.43	2080.07	19	-10.5	1041.03	2	83.3139		443	461
E1Z3E0|E1Z3E0_CHLVA	ALPMQVDGEPWVQAPAAVAVDRRGQGLVLR	12.43	3198.71	30	-13.5	640.74	5	104.929		936	965
A0A9D4Z1E3|A0A9D4Z1E3_CHLVU	ELGSAQPGWVEIAVKAVGINFRDVL	12.42	2667.44	25	9.3	667.873	4	72.9255	2.87E5	14776	14800
A0A2P6TUU3|A0A2P6TUU3_CHLSO	DAFRPPGEGQKIDRIMQAFGKRYYEVMPSM	12.42	3516.71	30	-13.6	587.118	6	22.6152		732	761
A0A2P6TDX0|A0A2P6TDX0_CHLSO	KAAGTTSFSEELALPAG	12.42	1648.83	17	-12.1	550.611	3	9.5024		5720	5736
A0AAD5H4Q0|A0AAD5H4Q0_9CHLO	ALLAMAAQQQAAQLSPENILM(+15.99)R	12.34	2383.24	22	3.5	795.422	3	107.73	3.55E5	462	483	Oxidation (M)
A0A2P6TH00|A0A2P6TH00_CHLSO	AQPQRQRALGSVQTPGPDPFSLQSLQDVGCIFT	12.33	3540.78	33	18.7	709.176	5	52.0462		32	64
E1Z2M0|E1Z2M0_CHLVA	IFSDYSQADYADLVLTTVP	12.3	2117.02	19	-16.1	530.254	4	78.2173	1.26E5	313	331
A0AAD5DRE7|A0AAD5DRE7_9CHLO	VSPMQQALEALTAAARQPQ	12.3	2009.04	19	12.1	670.694	3	82.224		770	788
A0A9D4TZ23|A0A9D4TZ23_CHLVU	AAARHGPAPAAPAPPLGWPAAGQQQAQDAPHRPQSAPPPAQ	12.3	4036.03	41	1.2	673.68	6	57.328		532	572
A0A2P6TC96|A0A2P6TC96_CHLSO	AAMAQHRREYPTT	12.29	1530.74	13	-19	766.361	2	83.2399	1.65E5	19	31
E1Z1Z5|E1Z1Z5_CHLVA	KGDNIVNQTSGKRIK	12.29	1656.93	15	-6.6	415.236	4	31.8065		399	413
E1ZM49|E1ZM49_CHLVA	EPGTKAAAIAALLLPLLVLL	12.26	1986.25	20	19.3	663.103	3	127.289	1.3E7	393	412
A0A9D4YYN6|A0A9D4YYN6_CHLVU	KPVVPKAPVKKPVVPKSPVKKPVKKPAVPKAP	12.26	3362.18	32	4	1121.74	3	118.377		342	373
E1Z5M1|E1Z5M1_CHLVA	GM(+15.99)PMPPPQPRPSPLSDPAVMHMGPPPPPHMAPSLPAGGLGGP	12.26	4170.01	42	-16.3	1043.49	4	50.8578	7.6E4	180	221	Oxidation (M)
A0A9D4TMV8|A0A9D4TMV8_CHLVU	GGAGGDKKKPISRSARAGLQFPVGR	12.24	2509.4	25	1.5	419.241	6	19.8345	8.2E4	80	104
E1ZNH4|E1ZNH4_CHLVA	PGTPQRQWSAAASLPGTPGSRRGAA	12.24	2476.27	25	0.1	620.074	4	51.78		1137	1161
E1ZTB7|E1ZTB7_CHLVA	NSLAGIPTEPADK	12.23	1311.67	13	-9.1	656.835	2	69.6488	2.33E5	587	599
A0A2P6U367|A0A2P6U367_CHLSO	KGPEAANFTTGSPIAAGGP	12.23	1741.86	19	11.1	581.635	3	23.4957	3.74E5	1393	1411
A0A2P6TEK7|A0A2P6TEK7_CHLSO	NQVLRQYKPATFLAAQQAARAAAAAA	12.22	2699.46	26	2.5	675.874	4	70.4631	3.78E4	2509	2534
A0A9D4TP07|A0A9D4TP07_CHLVU	AAAVSSAAAAAPAPKA	12.22	1323.71	16	-0.5	662.864	2	20.7535	5.48E4	205	220
A0A9D4TUE5|A0A9D4TUE5_CHLVU	EVAPKPADTSPLAAFPVPG	12.21	1862.98	19	-10.1	621.994	3	82.1136		253	271
E1Z6H6|E1Z6H6_CHLVA	YAAYSGCGFWQSVAEAAQRR	12.21	2220.02	20	-13.1	556.004	4	64.9404		322	341
A0AAD5DSY9|A0AAD5DSY9_9CHLO	EELDQPALLGRPFAVGGIGM(+15.99)ISTASYAARKFGVRSAMPG	12.2	4036.07	39	-3.1	1010.02	4	47.0592	9.15E7	138	176	Oxidation (M)
A0A2P6TDW7|A0A2P6TDW7_CHLSO	FAASGLSGCNISTATPGVRTVTF	12.2	2256.12	23	13.3	377.032	6	25.5758	3.92E4	1055	1077
A0AAD5DL80|A0AAD5DL80_9CHLO	EQLRYWVEQGHLEPGVQ	12.17	2067.02	17	3.7	690.016	3	46.2708	3.04E4	352	368
A0A8T2HW13|A0A8T2HW13_9CHLO	GGIM(+15.99)GPKSQEKTK	12.14	1375.71	13	-18.3	688.851	2	33.8534		231	243	Oxidation (M)
A0AAD5H1K4|A0AAD5H1K4_9CHLO	DSSWLGAAM(+15.99)VALM(+15.99)AINVATMQLAAL	12.1	2579.28	25	-5.6	645.824	4	86.279	1.04E5	1084	1108	Oxidation (M);Oxidation (M)
A0A2P6TZA0|A0A2P6TZA0_CHLSO	WTERRERRRATKA	12.08	1714.95	13	11.8	858.49	2	67.3312		61	73
A0AAD5DQ26|A0AAD5DQ26_9CHLO	QDPQSVGM(+15.99)ATGATIHTANGLNM(+15.99)GKTLAICRRAVLLPGE	12.06	3922.98	38	-9.5	654.831	6	56.0333		518	555	Oxidation (M);Oxidation (M)
A0AAD5DMQ9|A0AAD5DMQ9_9CHLO	HTLAPFPGGQGPLCVT	12.05	1593.8	16	-5.4	532.27	3	60.355	3.42E4	70	85
E1ZE56|E1ZE56_CHLVA	CAAIVLHGQVKHGDTVIAGP	12.04	1985.05	20	-3.8	497.268	4	15.4572		6578	6597
A0A9D4YV47|A0A9D4YV47_CHLVU	KNDKSPSKVRVVVSLGEVELEL	12.04	2424.36	22	0.3	485.879	5	48.3294	2.12E5	1711	1732
A0A9D4TL86|A0A9D4TL86_CHLVU	KAESGSEM(+15.99)PDAAVAGLAPTA	12.04	1887.89	20	6.2	472.982	4	26.5664		618	637	Oxidation (M)
A0A2P6TCH8|A0A2P6TCH8_CHLSO	RYLPAFQGAANSTCFR	12.03	1800.87	16	19.6	901.461	2	57.2419	4.54E4	1189	1204
A0A8T2W9Z1|A0A8T2W9Z1_9CHLO	LTKEKFVSNPCYDM(+15.99)M(+15.99)	12.01	1836.81	15	-12.6	919.401	2	103.098		6905	6919	Oxidation (M);Oxidation (M)
A0A9D4Z1E5|A0A9D4Z1E5_CHLVU	KRNHEALEM(+15.99)LGQAIA	12.01	1695.87	15	-17	848.929	2	91.2371		680	694	Oxidation (M)
E1ZAJ2|E1ZAJ2_CHLVA	LAHPDPPTVLAAAANASG	12	1671.86	18	11.4	418.977	4	65.7284		53	70
A0A8T2VQI7|A0A8T2VQI7_9CHLO	LHSGSRPQLGATL	11.91	1335.73	13	18.3	668.882	2	46.1548	9.16E4	246	258
E1Z5D8|E1Z5D8_CHLVA	AFEHTQMPGRGLRGV	11.9	1654.84	15	11.7	828.435	2	112.671		971	985
A0AAD5DP79|A0AAD5DP79_9CHLO	M(+15.99)GM(+15.99)RFVFIIFALVLL	11.76	1801	15	9.8	901.518	2	70.338		911	925	Oxidation (M);Oxidation (M)
A0A2P6TFQ3|A0A2P6TFQ3_CHLSO	LCFTALM(+15.99)YLLFHKNE	11.68	1857.92	15	17.5	465.494	4	29.8269	5.29E5	248	262	Oxidation (M)
A0AAD5DNJ8|A0AAD5DNJ8_9CHLO	EEGDWHAAQLAPAGG	11.62	1507.67	15	-19.4	754.827	2	25.4263		2123	2137
A0A8T2HYI3|A0A8T2HYI3_9CHLO	KRPSENFLPKGSV	11.51	1457.8	13	-14	486.933	3	73.275		570	582
A0AAD5DKK1|A0AAD5DKK1_9CHLO	VTRGNFVLMRKAWLA	11.49	1760.99	15	-10.1	587.997	3	78.4112		608	622
A0A9D4TV20|A0A9D4TV20_CHLVU	GTALPAGGLASLPPP	11.39	1317.73	15	0.5	440.251	3	22.4901		125	139
A0A9D4TXM9|A0A9D4TXM9_CHLVU	KNRMVRLTTRVETLR	11.31	1872.08	15	-4.6	375.422	5	5.2958	7.01E4	256	270
E1ZP47|E1ZP47_CHLVA	PASAPWSAAPQFPPG	11.31	1479.71	15	18	740.878	2	45.2783	6.23E3	372	386
A0A9D4YW49|A0A9D4YW49_CHLVU	LAQIWNCYSGLFAAT	11.1	1656.8	15	16.8	829.42	2	101.384		477	491
E1ZIP1|E1ZIP1_CHLVA	GASLPGGAERGRLYP	11.05	1499.78	15	-11.9	500.929	3	42.5527		538	552
A0A9D4TYB5|A0A9D4TYB5_CHLVU	AAPTAAPAAQATARP	11.03	1363.72	15	8.7	682.874	2	33.6548	7.1E4	1539	1553
A0AAD5H155|A0AAD5H155_9CHLO	KLESMLSWQAEMLAR	10.94	1791.9	15	5.7	359.39	5	14.5552	2.08E5	285	299
E1ZU31|E1ZU31_CHLVA	KAAQNSLLTSVTDGP	10.88	1500.78	15	-0.3	501.267	3	9.0106	1.88E6	1066	1080
A0A8T2HQN7|A0A8T2HQN7_9CHLO	EHTPPGELSRTTPTP	10.87	1618.8	15	-0.3	405.706	4	13.7436	9.16E3	289	303
A0A8T2VXT4|A0A8T2VXT4_9CHLO	LSEVHDGWAKIEDAQ	10.77	1696.81	15	-14.1	566.601	3	69.5523	4.53E4	539	553
A0AAD5DJL1|A0AAD5DJL1_9CHLO	DKVAVVEEIRLLASL	10.74	1653.97	15	-7.4	414.496	4	61.3605	4.38E4	68	82
A0A2P6TXU2|A0A2P6TXU2_CHLSO	PAVIHELLGVLHIRF	10.64	1713.01	15	9.6	572.016	3	93.9718		851	865
A0AAD5DGW5|A0AAD5DGW5_9CHLO	KSQILARSASSGSAA	10.56	1432.76	15	-13.1	478.589	3	37.5887		195	209
A0A2P6TVM4|A0A2P6TVM4_CHLSO	APAAPEKPAAAPPAA	10.48	1328.71	15	-9.4	443.906	3	44.1392		82	96
A0AAD5H6H7|A0AAD5H6H7_9CHLO	TFAMAPPLGSGDVVG	10.46	1417.69	15	-3.5	709.85	2	105.96		446	460
A0A2P6TP30|A0A2P6TP30_CHLSO	GSPTTPKQQQLSPQP	10.36	1592.82	15	1.3	797.416	2	82.9675		3216	3230
A0A9D4THC4|A0A9D4THC4_CHLVU	QRALADGGGAGSTSQ	10.22	1374.65	15	11.6	688.34	2	79.8896	1.17E5	119	133
A0A8T2HLN9|A0A8T2HLN9_9CHLO	ISGTAALLPALTYNA	10.18	1474.8	15	-0.8	738.408	2	88.8647	5.53E5	153	167
A0A9D4TWV4|A0A9D4TWV4_CHLVU	KAAPSKPAAQGKAKS	10.18	1438.83	15	-2.6	480.615	3	28.0574		542	556
A0A8T2W844|A0A8T2W844_9CHLO	WGEGISRGCHTKINR	10.17	1712.85	15	8.5	429.224	4	33.9691	1.16E5	98	112
A0A9D4Z0Z3|A0A9D4Z0Z3_CHLVU	FLGACLDDKCAMLVT	10.13	1598.75	15	16.2	533.933	3	80.6696		682	696
A0A2P6TVB6|A0A2P6TVB6_CHLSO	ELALASDDSQAELAL	10	1544.76	15	-11.6	515.92	3	33.1792		2787	2801

## Sheet: Supplementary Table 2
Accession	Peptide	-10LgP	Mass	Length	ppm	m/z	z	RT	Area ANV-I	Start	End	PTM
E1ZGZ5|E1ZGZ5_CHLVA	RDNKKTRIIPR	35.89	1395.84	11	-0.7	349.968	4	8.1518	6.6E4	58	68
A0A9D4Z0K9|A0A9D4Z0K9_CHLVU	DESGPSIVHRK	28.45	1223.63	11	-1	408.882	3	10.4397	2.82E4	365	375
E1ZGZ5|E1ZGZ5_CHLVA	RDNKKTRIIPRHI	28.07	1645.99	13	-0.5	330.204	5	9.6423	1.2E5	58	70
E1Z7B0|E1Z7B0_CHLVA	KKKSLAAVV	26.39	942.623	9	11.7	472.324	2	23.4521		462	470
E1ZL01|E1ZL01_CHLVA	PKHASKLS	25.03	866.497	8	8.1	434.259	2	102.261	4.8E4	832	839
E1ZNE2|E1ZNE2_CHLVA	PGKPLTF	24.53	758.433	7	10.9	380.228	2	26.1087		265	271
A0AAD5DZA1|A0AAD5DZA1_9CHLO	TRLLSKLLRALQVL	24.25	1623.06	14	14.5	812.547	2	130.588		529	542
Q96406|Q96406_CHLVU	SYELPDGQVITIGNER	24.21	1789.88	16	-1.8	895.948	2	91.5768		161	176
A0A8T2HYF0|A0A8T2HYF0_9CHLO	LTEAPLNPK	24.19	981.549	9	-0.6	491.782	2	31.0704	6.88E4	108	116
A0A2P6TW05|A0A2P6TW05_CHLSO	IINEPTAAAIAYGLDK	23.36	1658.89	16	-0.8	830.451	2	91.9212	5.82E4	202	217
E1ZDM7|E1ZDM7_CHLVA	PGAKHVV	23.35	706.413	7	-0.1	354.214	2	60.9578		985	991
A0A8T2I2P6|A0A8T2I2P6_9CHLO	CTSDNCNG	23.22	812.243	8	-19.3	407.121	2	46.5493		125	132
A0AAD5H7V5|A0AAD5H7V5_9CHLO	PAQRALLAGLVRRQLKPHR	23.07	2179.33	19	1.2	1090.67	2	129.382		261	279
A0A8T2I687|A0A8T2I687_9CHLO	HVIVSSV	22.97	739.423	7	-4.3	740.427	1	91.4168	3.34E5	591	597
A0A8T2I1Z0|A0A8T2I1Z0_9CHLO	PPPVIFI	22.88	781.474	7	-8.9	391.741	2	78.1262		133	139
A0A9D4YSC5|A0A9D4YSC5_CHLVU	PPKPKSVS	22.87	838.491	8	13	420.258	2	115.322		6	13
A0A9D4TMB3|A0A9D4TMB3_CHLVU	AVSEGTKAVTKY	22.66	1252.67	12	-1.4	627.34	2	15.1719	1.09E5	110	121
A0A9D4Z1R0|A0A9D4Z1R0_CHLVU	PSVRLLKHIIR	22.53	1330.86	11	14.9	666.445	2	130.95	3.76E6	205	215
A0A9D4YUT8|A0A9D4YUT8_CHLVU	VLLPKKT	22.1	797.537	7	-0.2	399.776	2	16.754	1.98E5	114	120
E1Z482|E1Z482_CHLVA	KKKRKQQHGAE	22.06	1336.77	11	-9.5	669.385	2	111.703		122	132
A0A8T2VMS2|A0A8T2VMS2_9CHLO	TVVQCTCC	21.61	855.329	8	13.6	428.678	2	15.5025	2.29E4	76	83
A0A2P6TLG0|A0A2P6TLG0_CHLSO	LLLLLAAHPGTWCCMG	21.52	1697.85	16	-7.7	566.951	3	80.9279		485	500
A0A2P6TCS5|A0A2P6TCS5_CHLSO	VVAGTNY	21.51	722.36	7	-1.2	723.366	1	23.3838	3.77E5	58	64
A0A2P6TSL6|A0A2P6TSL6_CHLSO	KRLDEFM(+15.99)A	21.42	1024.5	8	-8.2	513.254	2	59.2938		1070	1077	Oxidation (M)
A0AAD5DRS2|A0AAD5DRS2_9CHLO	KPTEDAHHELANLRAAAM(+15.99)V	21.06	2089.04	19	-5.9	523.264	4	10.2198		73	91	Oxidation (M)
A0A2P6U5I2|A0A2P6U5I2_CHLSO	SACCCYNAT	20.91	934.298	9	3.1	468.158	2	17.8794		400	408
A0A2P6TLS5|A0A2P6TLS5_CHLSO	PAAAAAPAAPAEP	20.67	1103.56	13	-0.5	552.788	2	35.0426	5.75E4	1001	1013
A0A8T2HWE0|A0A8T2HWE0_9CHLO	GPPKFLT	20.52	758.433	7	10.7	380.228	2	20.3599	4.61E5	176	182
A0A2P6TW05|A0A2P6TW05_CHLSO	VGGSTRIPKVQQL	20.4	1381.8	13	-2.1	691.908	2	47.3719	2.16E5	366	378
E1ZDZ8|E1ZDZ8_CHLVA	KPVVYSR	20.22	847.492	7	11.1	424.758	2	80.7492		68	74
A0AAD5DGL3|A0AAD5DGL3_9CHLO	VDKAFDKE	20.19	950.471	8	-0.7	476.242	2	11.9967	8.05E5	1297	1304
A0A8T2HYF0|A0A8T2HYF0_9CHLO	TEAPLNPK	20.17	868.465	8	-0.3	435.24	2	16.3273	4.76E4	109	116
A0A9D4TQC5|A0A9D4TQC5_CHLVU	GHKLAFAK	20.13	870.508	8	16.7	436.268	2	86.9818		135	142
A0A8T2HNA7|A0A8T2HNA7_9CHLO	AAVLEYL	19.8	777.427	7	-1	778.434	1	99.3859	2.45E6	52	58
A0AAD5DU09|A0AAD5DU09_9CHLO	AAVLEYI	19.8	777.427	7	-1	778.434	1	99.3859	2.45E6	1324	1330
A0A2P6TQ59|A0A2P6TQ59_CHLSO	VHLCGDG	19.78	699.301	7	2.9	350.659	2	40.7123		338	344
E1ZGZ5|E1ZGZ5_CHLVA	ELAGNAA	19.69	644.313	7	-0.2	645.32	1	13.2556	3.85E5	51	57
A0A9D4TPH9|A0A9D4TPH9_CHLVU	MSPLLLALLIIL	19.59	1308.85	12	17.3	655.441	2	130.868	2.67E6	1	12
A0A2P6TUX4|A0A2P6TUX4_CHLSO	VLTKVPVK	19.54	882.59	8	-8.7	442.299	2	65.6474		3759	3766
E1ZTL2|E1ZTL2_CHLVA	TVPLPPPPVV	19.49	1014.61	10	9.1	508.318	2	124.012	6.22E5	839	848
A0AAD5H209|A0AAD5H209_9CHLO	QLPCFGYG	19.43	883.39	8	-9.8	442.698	2	87.5104		1949	1956
E1ZFH4|E1ZFH4_CHLVA	DEYYGDEGHG	19.36	1140.4	10	-12.8	571.2	2	57.3723		294	303
A0A8T2W9M8|A0A8T2W9M8_9CHLO	AGLQFPVGR	19.36	943.524	9	-1.3	472.769	2	66.0066	1.55E5	89	97
A0AAD5DS67|A0AAD5DS67_9CHLO	GAALGGQGAAAWRA	19.34	1255.64	14	-16.4	628.818	2	20.8487		11	24
A0A2P6TZ09|A0A2P6TZ09_CHLSO	GGPGGEM	19.28	603.232	7	13.9	604.248	1	127.232	5.06E5	49	55
E1Z840|E1Z840_CHLVA	SGGGGGGGKGGLDTR	19.28	1231.59	15	-1.1	616.802	2	17.3446	9.07E5	217	231
A0A8T2HYF0|A0A8T2HYF0_9CHLO	RVAPEEHPV	19.23	1032.54	9	-0.8	517.274	2	11.6692	4.18E5	98	106
A0A2P6TFJ0|A0A2P6TFJ0_CHLSO	STELLIRKLPFQRLVR	19.12	1968.2	16	-0.6	493.057	4	86.708	7.96E4	58	73
A0A8T2I6E5|A0A8T2I6E5_9CHLO	DEAQEM(+15.99)FEM	19.1	1144.41	9	-9.5	573.204	2	37.5903		224	232	Oxidation (M)
A0A2P6TTK8|A0A2P6TTK8_CHLSO	PGAGCYG	19.04	623.237	7	-12.8	624.237	1	50.5084	5.13E6	389	395
A0A8T2HYF0|A0A8T2HYF0_9CHLO	RVAPEEHPVLL	18.88	1258.7	11	-0.9	630.358	2	52.9308	3.47E5	98	108
A0A9D4TT41|A0A9D4TT41_CHLVU	DLEPTVIDEVRTGTY	18.85	1706.84	15	-1.3	854.424	2	95.1657	2.77E5	69	83
A0A8T2HRV1|A0A8T2HRV1_9CHLO	VM(+15.99)HPSELRPAIK	18.81	1392.75	12	-11.6	697.377	2	113.219		586	597	Oxidation (M)
A0AAD5H7R7|A0AAD5H7R7_9CHLO	ILLLCDLC	18.68	904.476	8	8.4	453.249	2	116.67		1058	1065
E1Z4H4|E1Z4H4_CHLVA	KTAKVVVI	18.59	856.575	8	2.4	429.296	2	81.0709		1362	1369
A0A8T2I7H5|A0A8T2I7H5_9CHLO	IISDKGIEVDQSK	18.38	1430.76	13	-18.8	477.919	3	79.6199		913	925
A0AAD5DND6|A0AAD5DND6_9CHLO	EDSEEDDDEP	18.3	1178.37	10	-2.3	590.193	2	105.435		905	914
A0A2P6U5B3|A0A2P6U5B3_CHLSO	PAAPAAAPAATPL	18.29	1117.61	13	0.6	1118.62	1	51.0982	2.05E4	1054	1066
E1Z309|E1Z309_CHLVA	IGIGLDL	18.23	699.417	7	-1.5	700.423	1	113.715	1.32E6	1121	1127
E1ZTB7|E1ZTB7_CHLVA	VPRPLRVAAAYLAALLLL	18.14	1919.21	18	12.8	960.624	2	129.311	1.58E7	745	762
A0A9D4TKP6|A0A9D4TKP6_CHLVU	GGSDNAAPLASW	18.13	1144.51	12	15.1	573.273	2	63.8781		189	200
A0A9D4YYS0|A0A9D4YYS0_CHLVU	VEGALTDY	18	866.402	8	-1.5	867.408	1	59.9839	1.53E5	1923	1930
A0A2P6TJ85|A0A2P6TJ85_CHLSO	PPPSPPPPK	17.95	912.507	9	7.3	457.264	2	99.5739	4.52E6	161	169
A0A8T2HYF0|A0A8T2HYF0_9CHLO	AGDDAPRAV	17.9	870.419	9	-1.1	436.217	2	13.0569	3.31E4	25	33
E1ZJG2|E1ZJG2_CHLVA	VLVPPPMCGV	17.77	1010.53	10	17.3	506.281	2	59.804		329	338
A0A8T2HSL3|A0A8T2HSL3_9CHLO	GRPKGVVIAHR	17.76	1188.72	11	18.2	595.378	2	126.337	3.75E7	1297	1307
A0AAD5DY91|A0AAD5DY91_9CHLO	VVKPCPTC	17.75	845.414	8	-10.3	423.71	2	69.1945		475	482
A0A2P6TWB2|A0A2P6TWB2_CHLSO	VAATAGTSF	17.54	823.408	9	-1.6	824.414	1	39.7622	2.23E5	1721	1729
A0AAD5DJF2|A0AAD5DJF2_9CHLO	VISPADK	17.41	728.407	7	0.1	365.211	2	12.1956	9.73E4	783	789
A0A2P6TVR1|A0A2P6TVR1_CHLSO	QGSALDGHK	17.36	911.446	9	-5.3	456.728	2	34.3915		874	882
A0A2P6TIX1|A0A2P6TIX1_CHLSO	GPRRHVLV	17.35	932.567	8	-15.5	467.283	2	106.751	3.19E6	1422	1429
A0A9D4TQJ5|A0A9D4TQJ5_CHLVU	KRQQPVAVVM(+15.99)	17.33	1170.65	10	14.2	586.343	2	23.6197		292	301	Oxidation (M)
A0AAD5DVY1|A0AAD5DVY1_9CHLO	CCCCCRGQR	17.32	1030.34	9	14.1	516.184	2	91.6804		119	127
E1ZGZ5|E1ZGZ5_CHLVA	VLLPKKS	17.24	783.522	7	-0.4	392.768	2	14.9075	5.67E4	101	107
A0A9D4TR16|A0A9D4TR16_CHLVU	PLSPKFT	17.15	788.443	7	-2.8	395.228	2	35.6993		404	410
A0A8T2W7J4|A0A8T2W7J4_9CHLO	GRPPLYL	17.13	814.47	7	19.6	408.25	2	83.7839		936	942
A0A2P6TFJ0|A0A2P6TFJ0_CHLSO	VREIAQDF	17.13	976.498	8	-0.9	489.256	2	42.7261	1.59E5	72	79
A0A2P6TE97|A0A2P6TE97_CHLSO	PRLGGPH	17.1	732.403	7	4.8	367.211	2	83.2566		611	617
A0A9D4TGG7|A0A9D4TGG7_CHLVU	LPPLRFV	17.1	840.522	7	1.2	421.269	2	111.801		340	346
A0A8T2HYF0|A0A8T2HYF0_9CHLO	RVAPEEHPVL	17.09	1145.62	10	0.2	573.817	2	31.6399	9.4E5	98	107
E1ZGZ5|E1ZGZ5_CHLVA	RIIPRHIQL	17.08	1144.72	9	-0.4	382.58	3	39.4947	8.74E4	64	72
E1ZR27|E1ZR27_CHLVA	KPPGQQRQSDSGGGGAG	17.06	1582.74	17	8	792.386	2	62.6457		361	377
A0A9D4Z1E3|A0A9D4Z1E3_CHLVU	SPAVLDCC	17.02	806.33	8	10.7	404.177	2	4.3686		6274	6281
A0AAD5DGL3|A0AAD5DGL3_9CHLO	VDKAFDK	17	821.428	7	-1.2	411.721	2	10.5392	1.37E5	1297	1303
E1ZFR3|E1ZFR3_CHLVA	PTLHLFVA	16.99	896.512	8	18.7	449.272	2	109.093		704	711
A0A8T2W9M8|A0A8T2W9M8_9CHLO	AGLQFPVG	16.95	787.423	8	-1.1	788.429	1	90.7246	2.95E5	89	96
E1ZNI0|E1ZNI0_CHLVA	PEDAQRLESALLPRALGLLRAAA	16.93	2430.37	23	0.3	811.131	3	26.1028		769	791
A0AAD5DQS0|A0AAD5DQS0_9CHLO	TGLVAGTK	16.91	745.433	8	-1	373.724	2	12.5924	7.34E4	487	494
A0A8T2WBZ4|A0A8T2WBZ4_9CHLO	AAGGGMY	16.91	625.253	7	-14.7	313.629	2	55.8219		392	398
A0A9D4TUZ8|A0A9D4TUZ8_CHLVU	AACEGPK	16.9	674.306	7	-9.5	675.307	1	32.2259	3.03E5	1450	1456
A0A2P6TQC9|A0A2P6TQC9_CHLSO	GAKIPKGA	16.87	740.454	8	-4.4	371.233	2	93.2983	5.21E7	400	407
A0A8T2W1B1|A0A8T2W1B1_9CHLO	PGVHSRK	16.76	779.44	7	14.8	390.733	2	67.8352	1.07E7	562	568
A0A8T2HNA7|A0A8T2HNA7_9CHLO	AGAPVYL	16.74	689.375	7	-0.7	690.382	1	67.7456	4.76E5	45	51
A0A9D4YX17|A0A9D4YX17_CHLVU	KVVPGPG	16.7	652.391	7	-4	327.201	2	99.8013	2.52E6	333	339
E1Z8F2|E1Z8F2_CHLVA	TARYNCS	16.69	813.344	7	9	407.683	2	15.205	5.4E4	912	918
E1ZL39|E1ZL39_CHLVA	GKRAVLVVPKRKP	16.68	1446.95	13	-18.9	724.469	2	130.931		853	865
A0AAD5DX79|A0AAD5DX79_9CHLO	TPPRLAKHLP	16.59	1128.68	10	7.4	565.35	2	126.341		684	693
A0AAD5H2L7|A0AAD5H2L7_9CHLO	APKFGFGY	16.58	885.438	8	19.2	443.735	2	27.1808		350	357
A0A9D4TFW2|A0A9D4TFW2_CHLVU	VRLILPGEL	16.55	1008.63	9	-1.6	505.323	2	104.109	7.19E5	159	167
A0A8T2I6B9|A0A8T2I6B9_9CHLO	VFTPGPSGE	16.54	889.418	9	-17.8	445.708	2	32.4691		518	526
A0A9D4TTU1|A0A9D4TTU1_CHLVU	AAWCNAL	16.5	747.337	7	19	748.359	1	46.0886	1.02E7	1172	1178
A0AAD5HA79|A0AAD5HA79_9CHLO	VDRATCLATLKT	16.5	1290.7	12	-4.5	646.353	2	26.4187		616	627
E1Z9N0|E1Z9N0_CHLVA	KPHSMQWPM(+15.99)HRSWLAIAW	16.45	2277.11	18	13.1	1139.58	2	120.927		29	46	Oxidation (M)
A0A8T2HYF0|A0A8T2HYF0_9CHLO	VAPEEHP	16.42	777.366	7	0.7	389.69	2	10.008	1.18E4	99	105
A0A2P6U461|A0A2P6U461_CHLSO	KPAPVIY	16.35	786.464	7	8	394.242	2	31.1147		217	223
A0A9D4TXK5|A0A9D4TXK5_CHLVU	FAALLGPVGV	16.32	942.554	10	5.8	943.567	1	119.121	2.54E6	450	459
A0A8T2W5J2|A0A8T2W5J2_9CHLO	NHEAGGK	16.29	711.33	7	-18.1	712.324	1	53.9881	2.59E4	77	83
A0A2P6TEP2|A0A2P6TEP2_CHLSO	GSLVLLLRSAPSG	16.29	1268.75	13	6.2	635.384	2	102.555		1795	1807
E1Z791|E1Z791_CHLVA	ELMKELLQ	16.23	1002.54	8	16.6	502.287	2	28.3089		716	723
A0A2P6U332|A0A2P6U332_CHLSO	DRM(+15.99)PPPDRLPPP	16.23	1402.7	12	14	702.368	2	45.6903		191	202	Oxidation (M)
A0A9D4TWK1|A0A9D4TWK1_CHLVU	DLSVGGP	16.19	643.318	7	-0.2	644.325	1	23.6373	3.25E5	417	423
A0A2P6TW05|A0A2P6TW05_CHLSO	VGGSTRIPK	16.18	913.534	9	0.4	457.775	2	10.0403	1.7E4	366	374
A0A2P6THM6|A0A2P6THM6_CHLSO	GGPIKTS	16.18	658.365	7	17.3	659.384	1	104.516	8.7E5	568	574
A0A9D4YYI9|A0A9D4YYI9_CHLVU	KSRFGHAAAVATSAGTLY	16.17	1806.94	18	-16.4	452.734	4	32.56	1.62E5	8320	8337
E1ZIW9|E1ZIW9_CHLVA	KTALFACC	16.16	855.398	8	11.9	428.712	2	10.8666		6	13
A0A9D4THP4|A0A9D4THP4_CHLVU	KEAVLQYCQ	16.13	1080.53	9	-1.5	541.27	2	68.7666		191	199
A0AAD5DIC3|A0AAD5DIC3_9CHLO	PRPVHHR	16.11	897.505	7	10.1	449.764	2	108.272	6.88E5	125	131
A0A2P6TI93|A0A2P6TI93_CHLSO	DTKGPEIR	16.08	914.482	8	-1.1	458.248	2	10.5727	2.16E4	464	471
E1ZDM8|E1ZDM8_CHLVA	GPAGCGY	16.04	623.237	7	-12.8	624.237	1	50.5084	6.82E6	898	904
A0A2P6U558|A0A2P6U558_CHLSO	EPDGNEEDTYD	16.04	1282.45	11	-13.6	642.222	2	80.0485		547	557
A0A9D4TS69|A0A9D4TS69_CHLVU	GDTGM(+15.99)DDGGD	15.99	954.287	10	-4.1	478.149	2	45.4239		744	753	Oxidation (M)
E1Z4Z2|E1Z4Z2_CHLVA	LALGVAVGA	15.96	769.47	9	-1.1	770.476	1	71.3882	3.02E6	515	523
A0A9D4TKN8|A0A9D4TKN8_CHLVU	KAADKPQQAA	15.93	1026.55	10	11.2	514.286	2	19.6369		110	119
A0A9D4TY08|A0A9D4TY08_CHLVU	GPCATPLSLVP	15.93	1053.55	11	19.1	527.794	2	81.8514		1062	1072
A0A2P6TM21|A0A2P6TM21_CHLSO	QCCSQFGA	15.92	842.305	8	12.3	422.165	2	62.6583		827	834
A0AAD5DMH5|A0AAD5DMH5_9CHLO	KRSMLCCCCW	15.9	1231.48	10	-2.7	616.745	2	114.133		401	410
E1ZHQ5|E1ZHQ5_CHLVA	AGSGKCC	15.9	624.236	7	9.8	313.128	2	60.6785		1317	1323
A0A9D4TU31|A0A9D4TU31_CHLVU	LARNISD	15.9	787.419	7	-0.2	394.717	2	12.3279	1.05E5	261	267
A0A9D4TMV2|A0A9D4TMV2_CHLVU	SKGIVHM	15.87	770.411	7	0.5	386.213	2	15.0372		1004	1010
A0A8T2WAI8|A0A8T2WAI8_9CHLO	QHAACDFET	15.85	1020.4	9	18.7	511.215	2	70.7672		151	159
A0A8T2W9M8|A0A8T2W9M8_9CHLO	GLQFPVGR	15.81	872.487	8	-0.9	437.25	2	62.1021	6.59E4	90	97
E1ZD54|E1ZD54_CHLVA	HAVEPPPGVPAAAAGD	15.8	1454.72	16	-0.5	728.365	2	34.8712	4.77E4	1717	1732
A0A2P6TWK5|A0A2P6TWK5_CHLSO	LGGMGGLGGL	15.8	830.432	10	-9.1	416.219	2	28.1528	6.11E4	479	488
A0AAD5DFU3|A0AAD5DFU3_9CHLO	KAAQAEPPK	15.73	938.519	9	-14.5	470.26	2	30.9565		706	714
A0A2P6TTV6|A0A2P6TTV6_CHLSO	DAERLLLRIKR	15.72	1381.85	11	15.3	691.944	2	126.337	3.6E7	1135	1145
E1ZG78|E1ZG78_CHLVA	VAGAAAPP	15.71	652.354	8	-0.8	653.361	1	81.5152	2.92E6	459	466
A0A9D4TII6|A0A9D4TII6_CHLVU	AVIPISLLQILVLAIFF	15.7	1869.17	17	1.8	468.302	4	55.6433		46	62
A0AAD5DQS0|A0AAD5DQS0_9CHLO	PGAPAKPVVAH	15.62	1042.59	11	16.2	522.312	2	43.7665		1331	1341
E1ZQ00|E1ZQ00_CHLVA	GKRLMLVSGTDYG	15.6	1395.72	13	4.3	698.869	2	28.7508		331	343
A0A2P6THT3|A0A2P6THT3_CHLSO	KSSYGSGVNTYG	15.58	1218.55	12	15.2	610.292	2	38.4069		814	825
A0A8T2HYF0|A0A8T2HYF0_9CHLO	RVAPEEHP	15.58	933.467	8	-0.4	467.741	2	8.9456	3.34E5	98	105
A0A9D4TSF0|A0A9D4TSF0_CHLVU	RVLGHGN	15.54	751.409	7	12.9	752.426	1	107.496	1.31E5	288	294
A0A2P6TZN7|A0A2P6TZN7_CHLSO	GCRCTLSV	15.51	837.384	8	6.3	419.702	2	115.838		922	929
A0A2P6TBE4|A0A2P6TBE4_CHLSO	RRCCDGV	15.48	807.348	7	-6.8	404.678	2	43.8664		1739	1745
A0A2P6U099|A0A2P6U099_CHLSO	LFHRVIPQ	15.47	1008.59	8	-0.5	505.3	2	32.2835	1.27E5	63	70
A0A8T2HVK5|A0A8T2HVK5_9CHLO	EM(+15.99)PEVGKKKKK	15.47	1316.75	11	-1.2	659.381	2	93.6167		429	439	Oxidation (M)
A0A2P6TFJ0|A0A2P6TFJ0_CHLSO	YRPGTVAL	15.46	875.486	8	-1.1	438.75	2	43.1723	2.47E5	42	49
A0A2P6TN57|A0A2P6TN57_CHLSO	GPDACELCGNDYYAS	15.46	1576.58	15	-7.7	789.292	2	55.6508		211	225
A0A2P6TUX4|A0A2P6TUX4_CHLSO	GCGMKNS	15.45	695.273	7	13.6	348.649	2	50.5129		5795	5801
A0A2P6TSN6|A0A2P6TSN6_CHLSO	GCEPPAYCQ	15.45	966.357	9	-9.1	484.182	2	71.1564		218	226
A0A2P6TJV3|A0A2P6TJV3_CHLSO	KAEHKRY	15.43	930.504	7	11.7	466.264	2	19.9759		1052	1058
A0A2P6TQH4|A0A2P6TQH4_CHLSO	PGRGMAF	15.42	734.353	7	19.5	368.191	2	36.1142		385	391
A0A8T2HYF0|A0A8T2HYF0_9CHLO	AVFPSIVG	15.38	788.443	8	-1.1	789.45	1	98.9649	1.05E5	32	39
A0A2P6U5G1|A0A2P6U5G1_CHLSO	GANTLSI	15.38	674.36	7	-1.5	675.366	1	30.9945	3.37E4	420	426
E1ZLD0|E1ZLD0_CHLVA	APAPLKGFV	15.37	898.528	9	6.4	450.274	2	126.089	5.67E6	207	215
A0A2P6U5A6|A0A2P6U5A6_CHLSO	KFFVLYNL	15.36	1042.59	8	-16.2	522.291	2	38.1575		1860	1867
A0A9D4TFW2|A0A9D4TFW2_CHLVU	SLSHPAHPPT	15.36	1042.52	10	16.8	522.276	2	50.852		51	60
A0AAD5DQ54|A0AAD5DQ54_9CHLO	KPCCSGK	15.29	721.325	7	15.3	722.343	1	10.4139	1.13E6	367	373
A0AAD5H2F2|A0AAD5H2F2_9CHLO	PVPDPM(+15.99)F	15.29	817.368	7	9.6	409.695	2	24.2256		963	969	Oxidation (M)
A0A2P6TV20|A0A2P6TV20_CHLSO	AALLGSCC	15.28	736.325	8	-5.8	369.168	2	98.3505		1165	1172
A0A9D4YWM9|A0A9D4YWM9_CHLVU	PGAGPQPR	15.26	778.409	8	-0.6	390.211	2	9.3107	5.46E4	741	748
A0AAD5DNB6|A0AAD5DNB6_9CHLO	KKKKKIVA	15.26	941.675	8	-11.3	471.839	2	83.0528		373	380
A0A8T2W9J5|A0A8T2W9J5_9CHLO	KHRILGY	15.24	885.518	7	-17.6	443.759	2	12.3839	2.14E4	7762	7768
A0A075WIT3|A0A075WIT3_CHLVA	LPLLASIRGLLHI	15.23	1414.9	13	-6.6	708.454	2	129.724	3.3E5	1237	1249
A0A9D4TJ19|A0A9D4TJ19_CHLVU	CPNRSVLGP	15.18	941.475	9	-17.5	471.737	2	33.492		14	22
A0A9D4Z1E3|A0A9D4Z1E3_CHLVU	TLVSQWLL	15.17	958.549	8	-4.9	480.279	2	33.7002	3.3E5	11772	11779
A0A2P6TTG2|A0A2P6TTG2_CHLSO	TLVSQWLI	15.17	958.549	8	-4.9	480.279	2	33.7002	3.3E5	11629	11636
A0A9D4TRJ5|A0A9D4TRJ5_CHLVU	KACIQLGV	15.16	830.468	8	17.7	416.249	2	36.8158		40	47
A0AAD5DZ53|A0AAD5DZ53_9CHLO	LAAASSPIGV	15.14	884.497	10	-15.3	443.249	2	81.1728		201	210
A0A8T2VXG0|A0A8T2VXG0_9CHLO	RLARPPPPKR	15.13	1186.74	10	18.2	594.389	2	127.599	4.87E7	307	316
A0A8T2I534|A0A8T2I534_9CHLO	PPRTSFKA	15.08	902.497	8	7.4	452.259	2	89.3002	5.95E4	331	338
A0A8T2I1A5|A0A8T2I1A5_9CHLO	KTSLVGY	15.05	766.423	7	8.1	384.222	2	22.6407		1148	1154
A0A2P6TFJ0|A0A2P6TFJ0_CHLSO	RVTIM(+15.99)PKDIQLARRIRGERA	15.04	2394.38	20	-0.4	400.07	6	42.2352	8.68E5	117	136	Oxidation (M)
A0A8T2I188|A0A8T2I188_9CHLO	DSNAEDYYG	15.04	1032.37	9	7.9	517.195	2	45.9795		336	344
A0AAD5H7V3|A0AAD5H7V3_9CHLO	KAFEGSGDF	15.03	956.424	9	-18.3	479.21	2	18.4736		622	630
A0A8T2W0Q8|A0A8T2W0Q8_9CHLO	VVPPKFV	15.01	784.485	7	-9.1	393.246	2	98.8551	2.53E7	494	500
E1Z2E2|E1Z2E2_CHLVA	QLRALREACAAAFG	14.96	1475.77	14	-5.5	738.887	2	46.3753		558	571
A0A2P6TM14|A0A2P6TM14_CHLSO	PPAGGHPRR	14.93	943.51	9	10.5	472.767	2	99.298		437	445
A0A2P6TV18|A0A2P6TV18_CHLSO	PGAAAQQRGGY	14.92	1074.52	11	4.7	538.27	2	55.3159		477	487
A0A2P6TIT5|A0A2P6TIT5_CHLSO	QAAFQQQDR	14.91	1090.52	9	19	546.275	2	56.9297		1170	1178
E1ZG16|E1ZG16_CHLVA	EARTAQEKFRASMPGIE	14.91	1919.95	17	-19.4	480.986	4	21.1564		1946	1962
A0A8T2HNA7|A0A8T2HNA7_9CHLO	AGAPVYLAA	14.84	831.449	9	-1.2	832.455	1	68.1504	1.73E5	45	53
A0A2P6TFJ0|A0A2P6TFJ0_CHLSO	VTIM(+15.99)PKDIQLARRIRGERA	14.84	2238.27	19	-1.1	448.662	5	48.4307	3.55E5	118	136	Oxidation (M)
A0A2P6TFI6|A0A2P6TFI6_CHLSO	KVKLCLVVNK	14.81	1142.72	10	16.7	572.377	2	98.3161		154	163
A0AAD5H4K4|A0AAD5H4K4_9CHLO	NHSCANNCY	14.8	1024.35	9	-7.4	513.178	2	91.1271		1459	1467
A0A9D4YWJ1|A0A9D4YWJ1_CHLVU	KVPLISCGSD	14.78	1017.52	10	6.1	509.769	2	26.1128		1103	1112
E1ZF77|E1ZF77_CHLVA	KPAEDSSSSSS	14.74	1080.46	11	13.5	541.243	2	11.5779		655	665
A0AAD5DZD4|A0AAD5DZD4_9CHLO	PPGLTSLFV	14.73	929.522	9	19.2	465.777	2	103.879	2.91E6	579	587
A0AAD5DUG3|A0AAD5DUG3_9CHLO	QDEARCSGKKRK	14.68	1404.73	12	4.3	703.373	2	81.0564		630	641
E1Z233|E1Z233_CHLVA	PGLFASLPHSSLGGGGSGSRG	14.64	1896.94	21	-5	633.319	3	55.3465		120	140
A0A9D4TPQ7|A0A9D4TPQ7_CHLVU	KAAEAKAAQAKGTEAKAAPAAKPA	14.64	2249.25	24	13.1	563.327	4	8.492		95	118
A0A9D4TFW2|A0A9D4TFW2_CHLVU	AVRLILPGEL	14.53	1079.67	10	-0.8	540.842	2	107.221		158	167
A0A9D4TFV0|A0A9D4TFV0_CHLVU	LLAAGARIDVPAPGVSCM(+15.99)	14.53	1755.9	18	-1.7	586.307	3	51.0503		52	69	Oxidation (M)
Q9SAR8|Q9SAR8_CHLVU	YALPHAILRL	14.51	1165.7	10	-1	389.573	3	91.4355	6.11E4	93	102
A0A2P6TPB3|A0A2P6TPB3_CHLSO	KHVLLSHPA	14.49	1000.58	9	0	501.298	2	5.1541		1272	1280
A0A2P6TF58|A0A2P6TF58_CHLSO	PAGAAAAAEPPP	14.47	1018.51	12	10.4	510.267	2	72.6165		957	968
A0A8T2HZP0|A0A8T2HZP0_9CHLO	LGAANGIIHDGR	14.47	1192.63	12	-19.4	597.311	2	88.338		2170	2181
A0AAD5GZ95|A0AAD5GZ95_9CHLO	LTSREIQTA	14.46	1017.55	9	-0.9	509.78	2	17.796	4.91E4	86	94
A0A2P6U4G8|A0A2P6U4G8_CHLSO	ITSREIQTA	14.46	1017.55	9	-0.9	509.78	2	17.796	4.91E4	714	722
A0A2P6TJD3|A0A2P6TJD3_CHLSO	KPPAPAHVPPL	14.45	1122.65	11	13.9	562.343	2	106.414		10	20
E1ZCU4|E1ZCU4_CHLVA	KAEPAAAPP	14.44	850.455	9	-3.8	426.233	2	13.4155		484	492
A0A9D4TUC5|A0A9D4TUC5_CHLVU	GVPVSGLWVT	14.41	1013.55	10	-4.8	507.782	2	30.3898		3755	3764
A0AAD5DGL6|A0AAD5DGL6_9CHLO	SSSTSATPGTSSSS	14.39	1242.52	14	0.3	622.268	2	8.9447	7.1E4	224	237
A0A2P6U4B6|A0A2P6U4B6_CHLSO	KPGEEGDTDEDEVG	14.39	1475.59	14	6	492.874	3	75.2653		331	344
A0AAD5DUT2|A0AAD5DUT2_9CHLO	CKRSSSSGSQ	14.38	1025.46	10	-4	513.733	2	9.5082	1.7E5	684	693
A0A8T2I315|A0A8T2I315_9CHLO	PVLPLKDPTSDL	14.35	1293.72	12	19.5	647.879	2	101.025		483	494
E1ZMA8|E1ZMA8_CHLVA	ATAPAVPAVS	14.33	882.481	10	-0.7	442.248	2	12.4272	3.25E4	508	517
A0A9D4YZZ3|A0A9D4YZZ3_CHLVU	KGRSPMQCYVEFM	14.32	1574.7	13	-1.7	525.908	3	46.4476		328	340
A0A2P6TGG7|A0A2P6TGG7_CHLSO	GCRIVARAA	14.31	915.507	9	18.4	916.531	1	97.6101	1.41E6	54	62
A0A2P6TXQ1|A0A2P6TXQ1_CHLSO	NGAGYEYDGQYSDA	14.31	1508.57	14	1.6	755.293	2	21.1988		1201	1214
A0A2P6TJ35|A0A2P6TJ35_CHLSO	AASSAEATAGSPEAAAAS	14.27	1518.68	18	17.9	760.361	2	21.7805		4798	4815
A0A2P6U2N6|A0A2P6U2N6_CHLSO	VRGLLRLLRCCSEGANAAD	14.26	2016.04	19	-18.5	1009.01	2	104.639		524	542
A0AAD5GZA6|A0AAD5GZA6_9CHLO	PAAPPSSTKKPGLFGRLFSGSKAK	14.26	2428.36	24	-7.7	608.092	4	20.2705	4.58E4	2737	2760
A0A8T2VTJ2|A0A8T2VTJ2_9CHLO	VQVVVAAQHV	14.26	1048.6	10	-3.7	525.307	2	56.213	4.86E4	471	480
A0AAD5DQ60|A0AAD5DQ60_9CHLO	APGVALAPEGSDESEE	14.25	1556.68	16	11.5	779.358	2	57.631		482	497
E1ZK54|E1ZK54_CHLVA	AAALQPQEAGACMV	14.23	1358.63	14	14.5	680.333	2	30.5591		2399	2412
E1ZCE0|E1ZCE0_CHLVA	VKTLTGKTITL	14.22	1173.73	11	-1.2	587.873	2	54.9585		151	161
Q96405|Q96405_CHLVU	KEITALAPT	14.21	942.539	9	-2.7	472.275	2	53.6067		239	247
A0AAD5HA13|A0AAD5HA13_9CHLO	M(+15.99)QSM(+15.99)MQDCFE	14.18	1280.42	10	-12.3	641.208	2	34.9367		497	506	Oxidation (M);Oxidation (M)
E1ZK54|E1ZK54_CHLVA	LLALLPPPDAADTAG	14.17	1433.78	15	16	717.907	2	66.0137		2008	2022
A0AAD5E0P2|A0AAD5E0P2_9CHLO	GAVPGVWFK	14.12	959.523	9	5.4	480.771	2	50.857		138	146
A0A9D4TVR0|A0A9D4TVR0_CHLVU	ILLPLCSSG	14.11	901.494	9	15.9	902.516	1	91.9896	2.31E5	294	302
A0A8T2VX70|A0A8T2VX70_9CHLO	IITHLVKGKF	14.1	1154.72	10	16.8	578.376	2	129.216	1.32E7	119	128
A0A2P6U312|A0A2P6U312_CHLSO	FAMPDEPESTKGRIFV	14.09	1822.89	16	-18.2	608.627	3	84.0448		800	815
A0A8T2HYF0|A0A8T2HYF0_9CHLO	YASGRTTGIVM(+15.99)DSGDG	14.04	1601.7	16	-1.4	801.856	2	24.3534		146	161	Oxidation (M)
A0A8T2HR41|A0A8T2HR41_9CHLO	KQLIAELYIT	14.04	1190.69	10	-3	397.903	3	9.6423	1.4E4	329	338
A0A2P6TRD0|A0A2P6TRD0_CHLSO	QALGGGAAAKAAAAE	14.02	1255.65	15	-1	628.833	2	20.8611	7.01E5	1061	1075
A0A2P6TC04|A0A2P6TC04_CHLSO	KKPAAKGAAK	13.99	968.613	10	-0.1	485.314	2	7.7358		657	666
A0A8T2I609|A0A8T2I609_9CHLO	KALHDGQAYK	13.96	1129.59	10	9.3	565.807	2	16.701		1015	1024
A0A2P6TQ18|A0A2P6TQ18_CHLSO	EEEEEEEEEE	13.95	1308.44	10	-0.3	655.225	2	9.742	1.34E5	1601	1610
A0A9D4U000|A0A9D4U000_CHLVU	PPQDTSAVLQGLPA	13.95	1392.72	14	9.4	697.376	2	105.33		112	125
A0A2P6U012|A0A2P6U012_CHLSO	KEGPPAAGP	13.94	822.423	9	-3.2	412.218	2	14.3739		2415	2423
A0A2P6TTG2|A0A2P6TTG2_CHLSO	LTHGIMLLSVVNSHVAAILDM(+15.99)SAAK	13.94	2606.39	25	3.1	522.287	5	64.8584	5.71E5	15671	15695	Oxidation (M)
A0A9D4YYR9|A0A9D4YYR9_CHLVU	GGGGSGKAN	13.93	703.325	9	2.2	704.334	1	18.093	1.72E7	63	71
E1ZAX0|E1ZAX0_CHLVA	M(+15.99)SM(+15.99)CNTPGP	13.93	968.34	9	-18.7	485.168	2	23.2698		411	419	Oxidation (M);Oxidation (M)
A0A8T2W196|A0A8T2W196_9CHLO	KRSSGAELLA	13.93	1030.58	10	10.1	516.301	2	83.4087		1681	1690
A0A8T2W6G0|A0A8T2W6G0_9CHLO	VGAVSSHSSSTCSEDDFSI	13.91	1913.79	19	6.4	638.943	3	60.1019		512	530
A0A8T2I2S9|A0A8T2I2S9_9CHLO	KDGAAISDFHLTSGTSDALCVI	13.88	2220.07	22	-6.6	556.022	4	16.7876	4.47E4	11381	11402
E1ZJC5|E1ZJC5_CHLVA	SGTQPLLLL	13.88	940.559	9	-16.3	471.279	2	119.924	1.76E5	549	557
A0A9D4Z247|A0A9D4Z247_CHLVU	TPPAAPGGL	13.84	779.418	9	-1.1	780.424	1	109.27	7.81E5	25	33
A0A2P6TJK4|A0A2P6TJK4_CHLSO	ALAILGAVGGASYG	13.83	1218.66	14	1.7	610.339	2	113.444		6	19
A0AAD5DVT6|A0AAD5DVT6_9CHLO	KVM(+15.99)ISSCGHDG	13.82	1148.5	11	5	575.258	2	18.1425		603	613	Oxidation (M)
A0A9D4Z247|A0A9D4Z247_CHLVU	ALVAADALFLYG	13.79	1222.66	12	9.9	612.343	2	77.8312		247	258
A0AAD5DQ83|A0AAD5DQ83_9CHLO	GLPPKKAKF	13.78	984.612	9	-4.2	493.311	2	90.2546		119	127
A0A2P6TGC9|A0A2P6TGC9_CHLSO	YGLTSALFKYG	13.78	1218.63	11	10.3	610.328	2	19.319		288	298
A0AAD5DMQ6|A0AAD5DMQ6_9CHLO	KFLSAANGF	13.77	953.497	9	-16.1	477.748	2	23.1857	1.55E5	277	285
A0A8T2VYL4|A0A8T2VYL4_9CHLO	KKDISVIDR	13.72	1072.62	9	0	358.549	3	10.008	3.4E4	65	73
A0AAD5H427|A0AAD5H427_9CHLO	ELM(+15.99)QGGSLSGRL	13.7	1262.63	12	-14.4	632.313	2	67.1485		419	430	Oxidation (M)
A0A2P6TNT6|A0A2P6TNT6_CHLSO	KPLGEGGVS	13.68	842.45	9	13	422.238	2	13.8848	9.26E4	1502	1510
A0AAD5DZY2|A0AAD5DZY2_9CHLO	GPAAVGGEGSE	13.68	929.409	11	17.6	465.72	2	21.6047		2347	2357
A0A9D4Z1F1|A0A9D4Z1F1_CHLVU	GTVPRKGAGY	13.68	1004.54	10	6.2	503.281	2	53.3382		755	764
A0A2P6TIV3|A0A2P6TIV3_CHLSO	VHLTVGTEP	13.66	951.503	9	-1.3	476.758	2	12.9906	4.92E4	3935	3943
A0A8T2VT21|A0A8T2VT21_9CHLO	LEIDGEGGTTPV	13.65	1186.57	12	8.6	594.298	2	57.9326	1.03E5	1625	1636
A0A8T2HXC0|A0A8T2HXC0_9CHLO	LSPPLYLLV	13.64	1013.62	9	16.8	507.824	2	126.828	1.79E6	273	281
E1ZL65|E1ZL65_CHLVA	AAIAM(+15.99)PETK	13.61	946.479	9	16.6	474.255	2	25.1042		420	428	Oxidation (M)
A0A8T2I9W7|A0A8T2I9W7_9CHLO	GPKGKGRSL	13.6	898.535	9	-1.2	450.274	2	117.489	6.89E7	239	247
A0A2P6U2P2|A0A2P6U2P2_CHLSO	TRANFAYSQKEIM	13.59	1557.76	13	-2.5	520.26	3	84.5207		1052	1064
A0A2P6TND0|A0A2P6TND0_CHLSO	KGQRLAKQDTY	13.58	1306.7	11	16	654.367	2	16.3565		1171	1181
A0A9D4TV95|A0A9D4TV95_CHLVU	PGEGGPPPPPPGK	13.55	1182.6	13	12.5	592.316	2	66.167		681	693
A0A8T2HYF0|A0A8T2HYF0_9CHLO	AGFAGDDAPR	13.53	975.441	10	-1.7	488.727	2	19.2373	4.46E4	22	31
A0AAD5DRZ4|A0AAD5DRZ4_9CHLO	VPEAAEPAGP	13.5	936.455	10	-15	469.228	2	12.7586	4.02E4	784	793
A0AAD5DXL5|A0AAD5DXL5_9CHLO	FAEPLVLGV	13.47	943.538	9	17.9	944.562	1	118.141	1.83E7	587	595
A0A9D4YSB7|A0A9D4YSB7_CHLVU	AADGTPSGVF	13.47	920.424	10	-11.3	461.214	2	77.5217		2257	2266
A0A9D4TIN0|A0A9D4TIN0_CHLVU	LTKAVATGNTTGAATVR	13.46	1630.9	17	-0.4	408.732	4	14.7086	3.9E4	620	636
A0A2P6TJ85|A0A2P6TJ85_CHLSO	KPAPKPQPP	13.45	958.56	9	-16.7	480.279	2	36.0031	4.16E4	185	193
A0A8T2W7K7|A0A8T2W7K7_9CHLO	GGGGGIGTSIAGAG	13.45	1030.5	14	10.7	516.265	2	17.1128	4.47E5	1012	1025
A0A9D4TRN5|A0A9D4TRN5_CHLVU	PLIVGYLSP	13.44	957.553	9	-4.6	479.782	2	68.7319		747	755
A0AAD5DM70|A0AAD5DM70_9CHLO	QVVGLWLAEMGY	13.44	1364.68	12	12	683.355	2	48.834		53	64
E1ZHY9|E1ZHY9_CHLVA	AALAAVAAAGKWN	13.43	1212.66	13	19	607.35	2	113.809	4.88E5	383	395
A0A8T2HQB5|A0A8T2HQB5_9CHLO	SLHKWILEESIRQYDMDSEEYLA	13.42	2854.35	23	3	952.46	3	59.1383		891	913
A0AAD5DZW5|A0AAD5DZW5_9CHLO	KMQCGDGLM	13.42	981.408	9	-4.1	491.709	2	30.9017		467	475
E1Z329|E1Z329_CHLVA	HPLAAAAAALQ	13.42	1032.57	11	9.1	517.298	2	69.9746		8	18
A0A2P6TVV3|A0A2P6TVV3_CHLSO	KLNDGGLLVQ	13.41	1055.6	10	10.3	528.811	2	13.2689		691	700
A0A8T2HR85|A0A8T2HR85_9CHLO	KKKLTFIM(+15.99)G	13.41	1080.64	9	7.7	361.222	3	9.0327		589	597	Oxidation (M)
A0A9D4Z0H7|A0A9D4Z0H7_CHLVU	GEEEEEDSEHSE	13.39	1404.48	12	-5.5	703.243	2	38.5133		11	22
E1ZH31|E1ZH31_CHLVA	KHVADPFGY	13.38	1032.5	9	-16.1	517.25	2	14.7608		262	270
A0AAD5DST1|A0AAD5DST1_9CHLO	KEAVRALAVESV	13.36	1270.72	12	2.2	636.371	2	76.6284	5.35E4	287	298
A0A9D4TKJ6|A0A9D4TKJ6_CHLVU	CSHGGDVCCFS	13.36	1113.37	11	-16.1	557.682	2	26.2876		899	909
A0AAD5DWF2|A0AAD5DWF2_9CHLO	PGSSKQRPSSQREQR	13.36	1726.88	15	-5.1	576.632	3	46.9394	2.12E5	266	280
A0A2P6TGI7|A0A2P6TGI7_CHLSO	GVLLVATGV	13.33	827.512	9	-4.5	828.515	1	111.802	2.03E8	109	117
A0AAD5H3T1|A0AAD5H3T1_9CHLO	KAALSDVRN	13.29	972.535	9	-1.3	487.274	2	71.4673		74	82
A0A8T2VTX0|A0A8T2VTX0_9CHLO	KHAVAPLHAA	13.28	1013.58	10	2.2	507.797	2	28.8689	6.74E3	563	572
A0AAD5DZA1|A0AAD5DZA1_9CHLO	LGGSGSRAV	13.23	802.43	9	-0.6	402.222	2	15.4694	3.81E5	1042	1050
A0A2P6TS41|A0A2P6TS41_CHLSO	GSSRVLAFH	13.23	972.514	9	17.3	487.273	2	126.573	3.5E6	141	149
A0A9D4YYI9|A0A9D4YYI9_CHLVU	GAWAAVGM(+15.99)VAGN	13.23	1118.52	12	12.3	560.273	2	15.635	2.29E4	2210	2221	Oxidation (M)
A0A2P6TI93|A0A2P6TI93_CHLSO	DTKGPEIRTG	13.22	1072.55	10	-0.9	537.282	2	12.64	4.04E4	464	473
A0A2P6THF8|A0A2P6THF8_CHLSO	LIWIPGIIHAI	13.21	1244.76	11	19.2	623.401	2	128.652		843	853
E1ZF77|E1ZF77_CHLVA	EPAAAAAVPAP	13.21	963.503	11	-0.3	482.758	2	12.9575	9.85E4	599	609
A0A2P6TIF1|A0A2P6TIF1_CHLSO	LLLLCSSAS	13.21	905.489	9	-9.5	453.748	2	80.8499	1.93E4	1574	1582
A0A8T2HQP9|A0A8T2HQP9_9CHLO	EPGDGSSEDNYSSSS	13.2	1516.54	15	-18.5	759.265	2	80.7645		24	38
A0A9D4TK93|A0A9D4TK93_CHLVU	KPYGQQPYG	13.16	1036.5	9	15.9	519.264	2	22.3886		1032	1040
A0A2P6TQ91|A0A2P6TQ91_CHLSO	PGAQAPSKLAAPPA	13.16	1274.7	14	-7.6	425.903	3	65.4285		725	738
A0A2P6TEX0|A0A2P6TEX0_CHLSO	WRKLVQDSYG	13.16	1250.64	10	19.7	626.34	2	93.7401		67	76
A0AAD5DTD5|A0AAD5DTD5_9CHLO	AAEGSGEEGKKKKKK	13.16	1573.88	15	-13.1	787.936	2	105.554		264	278
A0A8T2HS03|A0A8T2HS03_9CHLO	KKKAGPKLPPR	13.14	1218.79	11	7	610.408	2	128.672	3.08E7	360	370
A0A9D4Z2L7|A0A9D4Z2L7_CHLVU	VAAQSDLLQ	13.13	943.497	9	-0.2	472.756	2	18.093	1.59E5	311	319
A0A2P6TQM2|A0A2P6TQM2_CHLSO	KRTKKVGIVGKYGTRY	13.11	1853.1	16	-0.7	371.627	5	9.5738	2.53E4	3	18
E1ZS62|E1ZS62_CHLVA	SSGSSERMQRQ	13.1	1251.56	11	-4.9	626.786	2	8.8773	5.18E4	146	156
E1Z7Q7|E1Z7Q7_CHLVA	QVLMGQSLGL	13.08	1044.56	10	16	523.297	2	50.46	5.53E4	67	76
A0AAD5DKK9|A0AAD5DKK9_9CHLO	WEQEDVLTKLR	13.08	1415.74	11	-11.9	708.869	2	32.5885		29	39
A0AAD5DCK2|A0AAD5DCK2_9CHLO	KPACKKRGG	13.07	943.538	9	17.6	944.562	1	121.037	6.2E5	293	301
A0AAD5DSJ7|A0AAD5DSJ7_9CHLO	AFRAAAPGM	13.04	890.443	9	-13.5	446.223	2	40.3291		998	1006
A0AAD5H7R7|A0AAD5H7R7_9CHLO	KEISRKHAEVY	13.04	1358.73	11	-8.8	680.367	2	22.7647		82	92
A0AAD5H8C0|A0AAD5H8C0_9CHLO	FCCSGTQYS	13.04	994.352	9	-3.8	498.182	2	16.8724		2403	2411
A0AAD5DPB1|A0AAD5DPB1_9CHLO	YLCLAAQLTGF	13.01	1198.61	11	-13.5	600.302	2	64.7481		498	508
A0AAD5H629|A0AAD5H629_9CHLO	KPAVPKLAPPPGQ	13.01	1298.77	13	-17.4	433.923	3	33.4559		1179	1191
A0AAD5H3D5|A0AAD5H3D5_9CHLO	PSQSVTATGAGLRILPDWVPRW	13.01	2406.28	22	-10.2	803.093	3	72.2622		396	417
A0A2P6TFJ0|A0A2P6TFJ0_CHLSO	VTIM(+15.99)PKDIQL	13	1172.65	10	-1.7	587.33	2	78.1345	2.56E5	118	127	Oxidation (M)
A0AAD5DFR5|A0AAD5DFR5_9CHLO	PSPRFMYLPFH	12.99	1390.69	11	5.4	696.354	2	70.5597		104	114
A0A2P6TY14|A0A2P6TY14_CHLSO	KRCKFCCAA	12.99	1028.47	9	-17.9	515.234	2	19.5337		1494	1502
A0A9D4TR01|A0A9D4TR01_CHLVU	PGTPGVLGPAPLAP	12.99	1242.7	14	13.1	622.364	2	55.9904		690	703
A0A8T2W7E8|A0A8T2W7E8_9CHLO	GSSDPVRTL	12.99	930.477	9	7.2	466.249	2	126.209	3.44E7	180	188
A0A2P6U1D9|A0A2P6U1D9_CHLSO	FPLWIMMACDS	12.98	1312.57	11	8.2	657.295	2	23.8861		442	452
E1Z9P6|E1Z9P6_CHLVA	AAAAAVKASAA	12.98	900.503	11	3.8	901.514	1	81.5152	2.53E6	736	746
A0A9D4YVT9|A0A9D4YVT9_CHLVU	HIWVDPRAGSDSR	12.97	1494.73	13	-18.9	748.36	2	32.0824	8.54E3	84	96
A0AAD5DM50|A0AAD5DM50_9CHLO	KDAWVRAGV	12.94	1000.55	9	19.6	501.29	2	82.0899		153	161
A0A8T2W7U6|A0A8T2W7U6_9CHLO	GTFLPLLVG	12.93	915.543	9	18.8	916.567	1	117.489	6.55E7	9	17
A0A8T2HSL3|A0A8T2HSL3_9CHLO	KGYPTM(+15.99)RSANVDAVHTL	12.93	1874.93	17	8.4	469.744	4	18.372		15714	15730	Oxidation (M)
A0A2P6TKU8|A0A2P6TKU8_CHLSO	KAAAAVAAVDFGGGV	12.92	1302.69	15	-13	435.233	3	27.3908		964	978
A0A8T2W7Q7|A0A8T2W7Q7_9CHLO	ALLPVFAEK	12.92	986.58	9	18.6	494.306	2	83.1255		138	146
E1ZAC6|E1ZAC6_CHLVA	AATPEDCCE	12.9	937.316	9	-13.4	469.659	2	27.8962		1088	1096
A0A9D4YSX7|A0A9D4YSX7_CHLVU	AAQKKKLKAKQRKQ	12.9	1653.05	14	2.7	827.536	2	85.4122		18	31
E1Z972|E1Z972_CHLVA	GPLVPLGDGEARS	12.89	1266.66	13	-13	634.327	2	52.0562		22	34
A0A8T2HQE4|A0A8T2HQE4_9CHLO	KVEMLISGV	12.89	974.547	9	-18.8	488.272	2	75.2526		392	400
A0A2P6TH23|A0A2P6TH23_CHLSO	KRSCANNTVV	12.88	1090.56	10	-17.1	546.276	2	29.3633	1.04E5	2103	2112
A0A8T2HNA8|A0A8T2HNA8_9CHLO	AAALRCIVN	12.88	929.512	9	12.8	465.769	2	70.3262		1577	1585
A0A9D4U0Y1|A0A9D4U0Y1_CHLVU	GPTWAVRMSEFFALLQIVGCSQIYC	12.87	2818.36	25	18.9	705.612	4	43.7797	6.31E6	561	585
E1ZT92|E1ZT92_CHLVA	CGSGCTETG	12.87	813.263	9	10.6	407.643	2	33.8449		131	139
A0A9D4YX95|A0A9D4YX95_CHLVU	QVVALPSSSGAVT	12.86	1214.65	13	11.5	608.34	2	119.905		105	117
A0A8T2HSL3|A0A8T2HSL3_9CHLO	AMIPTVIVAL	12.84	1026.61	10	13.4	514.322	2	92.1011		14596	14605
A0A8T2W7K7|A0A8T2W7K7_9CHLO	GGGGIGTSIAGAG	12.84	973.483	13	11.5	487.754	2	16.9826	3.88E5	1013	1025
A0A2P6TMX7|A0A2P6TMX7_CHLSO	KSRRPWEMVLVVYGFPTQ	12.83	2192.16	18	14	549.054	4	59.2471	5.35E4	48	65
E1Z5P7|E1Z5P7_CHLVA	ADADNDGRISRK	12.83	1316.64	12	13.2	659.338	2	100.807		343	354
A0AAD5H7B6|A0AAD5H7B6_9CHLO	VPLYYNLTLNVTMTDPYPVA	12.82	2283.15	20	2	762.059	3	110.067	3.45E5	1622	1641
A0A2P6U5G7|A0A2P6U5G7_CHLSO	INVYTDVGV	12.82	978.502	9	-18.2	490.249	2	66.2164		506	514
A0A8T2HNS4|A0A8T2HNS4_9CHLO	IECLCKLLT	12.81	1034.55	9	-13.7	345.853	3	37.2845		859	867
E1ZBX5|E1ZBX5_CHLVA	GPSTLTGAGAASAKGGVYPP	12.79	1757.89	20	-2.5	440.48	4	21.9606	1.65E5	534	553
A0AAD5DWB1|A0AAD5DWB1_9CHLO	AEYTNDEALLVLLA	12.78	1533.79	14	3.6	767.906	2	18.2939		1073	1086
A0A8T2I6H1|A0A8T2I6H1_9CHLO	GPKPPKPPK	12.78	944.581	9	12.6	473.304	2	103.021		334	342
A0A9D4TQ28|A0A9D4TQ28_CHLVU	PGQGSVQCSST	12.75	1049.44	11	-3.8	525.728	2	43.7773		738	748
E1Z6D1|E1Z6D1_CHLVA	AGFFTGWAL	12.75	968.476	9	11	969.494	1	71.2419	4.16E3	1711	1719
A0A2P6TS39|A0A2P6TS39_CHLSO	EAAAAEPPKSGKGKESLSNADLA	12.75	2240.13	23	17.2	747.73	3	45.3705	1.93E5	1042	1064
A0AAD5DGC5|A0AAD5DGC5_9CHLO	AAATAPAFGF	12.74	922.455	10	-18.5	462.226	2	13.3979		693	702
A0AAD5DT12|A0AAD5DT12_9CHLO	SSM(+15.99)EQCAACLAHP	12.74	1362.54	13	-18.3	682.263	2	87.8893		236	248	Oxidation (M)
A0A8T2VY97|A0A8T2VY97_9CHLO	SSM(+15.99)GWTFKNRKILLKG	12.73	1881.03	16	19.1	941.54	2	83.5075		3090	3105	Oxidation (M)
A0A2P6U5F6|A0A2P6U5F6_CHLSO	GPAVKRHILAR	12.7	1216.75	11	17.8	609.394	2	127.088	3.81E7	219	229
A0A2P6TBE4|A0A2P6TBE4_CHLSO	ACKLAGPKAC	12.7	960.489	10	-14.6	321.165	3	21.3199		1640	1649
A0AAD5DPJ3|A0AAD5DPJ3_9CHLO	SSSVEAPAAFVG	12.7	1120.54	12	15.8	561.286	2	63.5278		392	403
A0A9D4TMV4|A0A9D4TMV4_CHLVU	RRQQLEAAVTG	12.68	1227.67	11	1.1	614.842	2	95.5423	9.81E4	1150	1160
E1Z558|E1Z558_CHLVA	QRRFGKCNAP	12.66	1175.6	10	0.1	588.806	2	99.6857		249	258
A0A9D4TVK5|A0A9D4TVK5_CHLVU	QVQGMTCSSCSSA	12.66	1287.49	13	14.3	644.761	2	17.3114	1.09E4	220	232
A0A2P6TTN1|A0A2P6TTN1_CHLSO	SWPGVCSDGM(+15.99)	12.65	1053.39	10	-18	527.693	2	29.0688		96	105	Oxidation (M)
A0A9D4YYI9|A0A9D4YYI9_CHLVU	SVKISALQAL	12.65	1028.62	10	-4.3	515.317	2	61.5485		6135	6144
A0A2P6TIS9|A0A2P6TIS9_CHLSO	KAFKRIMKGSF	12.65	1311.75	11	7.2	438.26	3	32.5239		497	507
A0AAD5GZ17|A0AAD5GZ17_9CHLO	LVGLHHLELSLVSQQQHRQLQPAAT	12.64	2802.53	25	-11.5	561.506	5	88.5836	5.32E5	2336	2360
A0A9D4Z1E3|A0A9D4Z1E3_CHLVU	PGPPGGDCAGIV	12.64	1038.48	12	19.2	1039.51	1	47.8012	6.18E5	11489	11500
A0A8T2HNA8|A0A8T2HNA8_9CHLO	PGPPGGDCAGLV	12.64	1038.48	12	19.2	1039.51	1	47.8012	6.18E5	5603	5614
A0AAD5H895|A0AAD5H895_9CHLO	PGASGGASLL	12.64	828.434	10	-0.6	829.441	1	47.7687	1.24E6	550	559
A0AAD5DZU8|A0AAD5DZU8_9CHLO	TPHLLNGRV	12.63	1005.57	9	9.9	336.201	3	83.0848		499	507
A0A9D4TZT1|A0A9D4TZT1_CHLVU	KAGAQPPNQ	12.63	909.467	9	-1.1	455.74	2	11.4164		643	651
A0A8T2HU19|A0A8T2HU19_9CHLO	KATMVSAGV	12.62	862.458	9	16.7	432.244	2	34.9302		171	179
A0A9D4THN8|A0A9D4THN8_CHLVU	VDVEAQQAPA	12.61	1026.5	10	10.3	514.262	2	16.4064		17	26
A0A9D4YYI9|A0A9D4YYI9_CHLVU	KHQHYTASTAHHR	12.61	1572.77	13	8.5	394.202	4	16.7524		6941	6953
E1Z558|E1Z558_CHLVA	PSPAPAGEAAAQAAISVAAPAPA	12.6	1985.02	23	16.8	497.271	4	16.0964	1.11E5	523	545
A0A8T2WB79|A0A8T2WB79_9CHLO	QTEDGDSCDGPGRLPAVPS	12.58	1899.83	19	10.3	950.93	2	67.9614	7.02E3	268	286
A0AAD5DR62|A0AAD5DR62_9CHLO	DRKGKGKVGAEEAEAAAEQPGLE	12.57	2339.17	23	4.7	585.803	4	54.5854		142	164
A0A9D4YSL2|A0A9D4YSL2_CHLVU	PGMPPPRAAAAAAAAAAPGL	12.56	1727.91	20	-3.9	576.976	3	56.5638	4.09E6	907	926
E1Z468|E1Z468_CHLVA	AAAAGPDGGGV	12.56	841.393	11	-12.3	421.699	2	63.4895		116	126
A0AAD5DJ49|A0AAD5DJ49_9CHLO	PPVVPVSTAL	12.56	978.575	10	-19.4	490.285	2	86.3872		823	832
A0A9D4TSU5|A0A9D4TSU5_CHLVU	QGAFKVVLDS	12.53	1062.57	10	6.1	532.296	2	30.8432		324	333
A0A9D4Z082|A0A9D4Z082_CHLVU	LPKAPKTPQPPP	12.53	1269.74	12	-3.1	635.878	2	97.651		61	72
A0A2P6TTG2|A0A2P6TTG2_CHLSO	PRASPLYLT	12.51	1016.57	9	5	509.293	2	90.8322		1898	1906
A0A8T2IA05|A0A8T2IA05_9CHLO	AGTSAAAGNAAQAI	12.5	1172.58	14	15.8	587.306	2	108.512		4657	4670
A0A8T2WFA5|A0A8T2WFA5_9CHLO	KVWTLMNGF	12.5	1094.56	9	-10.9	548.28	2	22.4307	4.74E4	393	401
A0AAD5DND6|A0AAD5DND6_9CHLO	AEDSEEDDDEPA	12.5	1320.45	12	-12.6	661.223	2	102.894		904	915
E1ZFI5|E1ZFI5_CHLVA	KPFVSAKKVL	12.49	1115.71	10	4.1	558.863	2	13.1687		317	326
E1ZHY2|E1ZHY2_CHLVA	VGLGVGLASVTV	12.47	1070.63	12	5.9	536.327	2	63.0348		100	111
E1ZEV7|E1ZEV7_CHLVA	PPGTPASPPPGGPS	12.47	1214.59	14	13.4	608.312	2	51.7719		1018	1031
A0AAD5DZH5|A0AAD5DZH5_9CHLO	PKVHSKAAAHL	12.47	1157.67	11	15.4	579.85	2	85.9393		970	980
A0A9D4YYI9|A0A9D4YYI9_CHLVU	LLFADHFSASSSAAAAEAAEAA	12.47	2106.99	22	15	703.346	3	42.9463		3474	3495
A0A9D4TMH6|A0A9D4TMH6_CHLVU	RVGAGAPVYL	12.47	1001.57	10	0.4	501.79	2	60.5158	2.77E4	42	51
A0AAD5DZP2|A0AAD5DZP2_9CHLO	KGFGSKQDS	12.46	952.461	9	-12.1	477.232	2	94.0552		29	37
A0AAD5DQU8|A0AAD5DQU8_9CHLO	WTSGPLEKR	12.44	1072.57	9	4.3	537.293	2	43.9715		4270	4278
E1ZEQ2|E1ZEQ2_CHLVA	AAADATGGWGK	12.43	1003.47	11	9.4	502.748	2	11.0364	7.08E4	2802	2812
E1ZGQ4|E1ZGQ4_CHLVA	GADKEVKVWEVERGDDGYAC	12.41	2225.01	20	17	371.848	6	59.0645		32	51
A0AAD5DY75|A0AAD5DY75_9CHLO	LLRLVPQCSAAAAA	12.4	1382.77	14	18.9	692.406	2	98.1565		811	824
A0A8T2I7X8|A0A8T2I7X8_9CHLO	GKRTLRLLRHASSCGG	12.39	1710.94	16	11.6	428.748	4	76.1062	6.38E4	310	325
E1ZFP7|E1ZFP7_CHLVA	GWHLLSWHSQQYPL	12.38	1750.86	14	2.5	876.438	2	25.6284		1237	1250
A0A9D4YXF6|A0A9D4YXF6_CHLVU	PPPPLVLEALR	12.38	1200.72	11	15.7	601.378	2	127.121	6.09E6	1124	1134
A0AAD5DUT3|A0AAD5DUT3_9CHLO	LLKVLQSDCD	12.38	1132.58	10	3	567.299	2	80.1587		495	504
A0A2P6TEA3|A0A2P6TEA3_CHLSO	CRQLVQSGKLAAVQK	12.37	1627.92	15	13.1	814.978	2	90.2264		724	738
A0A2P6TPE7|A0A2P6TPE7_CHLSO	EDM(+15.99)EDDEDEE	12.37	1270.37	10	13.1	636.199	2	72.0407		172	181	Oxidation (M)
A0A2P6TQX5|A0A2P6TQX5_CHLSO	APPMAPPTPG	12.35	934.458	10	-4.7	468.234	2	35.9044		312	321
A0AAD5H498|A0AAD5H498_9CHLO	QRVEGQLAE	12.34	1028.53	9	-11.6	515.264	2	49.8116	1.26E5	777	785
A0A8T2WD75|A0A8T2WD75_9CHLO	KRVKAAAAPRKKKAQDSDA	12.34	2038.18	19	10.3	680.406	3	97.7485		345	363
A0A9D4TZ23|A0A9D4TZ23_CHLVU	RPLDWGMLWY	12.34	1335.64	10	-8.3	668.823	2	45.8538		1062	1071
A0AAD5DGE7|A0AAD5DGE7_9CHLO	CNRVQAGVQ	12.34	973.476	9	19.5	974.503	1	57.4203	2.46E5	1136	1144
A0A9D4TQ32|A0A9D4TQ32_CHLVU	KPIVMRAEFACAPNLTIVDT	12.32	2188.14	20	-4.1	548.04	4	47.0626		134	153
A0AAD5DTQ0|A0AAD5DTQ0_9CHLO	GPTGAGGGGLGGGGA	12.32	1041.48	15	15.4	1042.51	1	47.8641	4.71E5	2047	2061
A0AAD5DGE7|A0AAD5DGE7_9CHLO	KPSDATHKL	12.32	995.54	9	19.3	498.787	2	9.1337		288	296
A0A2P6TKC7|A0A2P6TKC7_CHLSO	QAGLGAAPPA	12.31	851.45	10	12.8	426.738	2	29.8804	5.27E3	300	309
A0AAD5H8V6|A0AAD5H8V6_9CHLO	NFPLPPPLPAQQAAGGR	12.31	1729.93	17	14.9	865.983	2	75.6462		350	366
A0AAD5DNY9|A0AAD5DNY9_9CHLO	KLMANTNAGV	12.31	1017.53	10	6.8	509.775	2	62.073		711	720
A0A8T2IAH7|A0A8T2IAH7_9CHLO	AVAEVKLPL	12.3	938.58	9	-0.7	470.297	2	41.7924		215	223
A0A9D4TFW2|A0A9D4TFW2_CHLVU	QVHPDTGISSK	12.29	1167.59	11	-0.8	584.801	2	10.4397	4.69E4	108	118
A0A2P6TQ34|A0A2P6TQ34_CHLSO	LVDPVTVNVG	12.29	1011.56	10	9.8	506.792	2	58.1015	5.97E4	416	425
A0A8T2W575|A0A8T2W575_9CHLO	LTAPAGWMPTMFA	12.28	1392.66	13	-8.1	697.33	2	39.8234		169	181
A0AAD5DS22|A0AAD5DS22_9CHLO	GLVFFIVKCCM(+15.99)G	12.27	1331.64	12	-9.3	444.884	3	55.9092		852	863	Oxidation (M)
A0AAD5DTT2|A0AAD5DTT2_9CHLO	EDDDGCWGDK	12.27	1138.39	10	-7.5	570.197	2	42.1163		483	492
A0A8T2HSH4|A0A8T2HSH4_9CHLO	APAGFPSEL	12.27	887.439	9	-4.8	444.725	2	18.1771		459	467
A0A9D4THU2|A0A9D4THU2_CHLVU	PPGGRPVLH	12.27	928.524	9	12.8	465.275	2	109.524		602	610
A0A2P6TVH3|A0A2P6TVH3_CHLSO	SGELVAVKLG	12.26	971.565	10	-15	486.783	2	117.156	2.23E5	448	457
A0A8T2W4K9|A0A8T2W4K9_9CHLO	QAEIRNVHAM(+15.99)PDERTRLPG	12.26	2205.11	19	0.3	442.029	5	78.2768		821	839	Oxidation (M)
A0A2P6TDE4|A0A2P6TDE4_CHLSO	KLILHPAGS	12.24	934.56	9	-15.3	468.28	2	66.0162		1472	1480
E1ZN56|E1ZN56_CHLVA	KTEDAGKAK	12.24	946.508	9	-15.7	474.254	2	36.7566		616	624
A0A2P6TVM7|A0A2P6TVM7_CHLSO	LPGHPLLQE	12.23	1002.55	9	6	502.285	2	68.8975		949	957
A0AAD5H5T1|A0AAD5H5T1_9CHLO	DPSLTPGNS	12.22	886.403	9	-13.1	887.399	1	58.2529	7.04E4	22	30
A0A8T2VZ65|A0A8T2VZ65_9CHLO	RNCEVIAAM	12.21	1005.47	9	-14.8	503.737	2	29.4269		393	401
A0AAD5DPD5|A0AAD5DPD5_9CHLO	ADFGRSLASFGSASRLTGT	12.2	1899.94	19	10.1	634.328	3	56.2914		6242	6260
A0A2P6TEF7|A0A2P6TEF7_CHLSO	IAPAPANGST	12.2	897.456	10	-0.4	449.735	2	38.0663		336	345
A0A9D4YYI9|A0A9D4YYI9_CHLVU	AQSALVRAA	12.2	885.503	9	11.9	886.521	1	94.0448	1.81E6	9834	9842
A0A9D4TGG4|A0A9D4TGG4_CHLVU	AQEGKYLAKLFS	12.2	1353.73	12	6	677.876	2	68.5446		579	590
A0A8T2HYF0|A0A8T2HYF0_9CHLO	YASGRTTGIVM(+15.99)D	12.19	1285.6	12	-1	643.805	2	24.5421	1.28E5	146	157	Oxidation (M)
A0A8T2WCD7|A0A8T2WCD7_9CHLO	VCNHVFCRQ	12.19	1104.5	9	-16.2	553.246	2	71.4934		927	935
A0A2P6TE78|A0A2P6TE78_CHLSO	TGTNSVAVRAVG	12.19	1130.6	12	-14.3	566.301	2	62.0827		1060	1071
E1Z5G5|E1Z5G5_CHLVA	GPVVEQRQQQAPPP	12.18	1529.8	14	-14.4	765.894	2	48.9392	2.72E4	1063	1076
A0A2P6TVB6|A0A2P6TVB6_CHLSO	AGFPTEGFAAHT	12.18	1204.55	12	5.7	603.286	2	16.6546	3.82E4	605	616
A0AAD5DJQ4|A0AAD5DJQ4_9CHLO	LQLQLLALRVLGAAARSGGSSCL	12.17	2296.3	23	-2.2	766.441	3	104.355		548	570
E1ZAM7|E1ZAM7_CHLVA	DDRLAALVK	12.16	999.571	9	9.4	500.798	2	91.4695		1580	1588
A0A2P6TW05|A0A2P6TW05_CHLSO	IVLVGGSTRIPKVQQL	12.15	1707.04	16	-2.3	570.02	3	84.0265	2.88E5	363	378
A0A2P6TKX5|A0A2P6TKX5_CHLSO	QPRAGLAVAAMPKLT	12.15	1522.87	15	-19	381.716	4	34.5701	1.88E5	89	103
A0AAD5DG23|A0AAD5DG23_9CHLO	SKGTTTSSK	12.15	895.461	9	-4.5	448.736	2	13.0386		101	109
A0A9D4YXJ5|A0A9D4YXJ5_CHLVU	REGRVPVSV	12.14	997.567	9	-0.8	499.79	2	105.736		1625	1633
A0A8T2I4G0|A0A8T2I4G0_9CHLO	KPGGLLDALAET	12.14	1183.64	12	-18.9	592.818	2	16.3605	5.77E5	63	74
A0A2P6TWE7|A0A2P6TWE7_CHLSO	QLSPGFGM(+15.99)L	12.12	964.469	9	3.6	483.243	2	41.7938		1170	1178	Oxidation (M)
A0A8T2VZK1|A0A8T2VZK1_9CHLO	QCDAPPTIAL	12.12	1027.5	10	-13.2	514.751	2	64.1777		391	400
A0A2P6TQC7|A0A2P6TQC7_CHLSO	VDANYDSLYWTLA	12.12	1529.7	13	19.3	765.874	2	41.3219		66	78
A0AAD5DSX3|A0AAD5DSX3_9CHLO	SGGLADAARQLKGAPFLGE	12.11	1856.97	19	-13.1	465.245	4	49.1608	1.49E5	1111	1129
A0A2P6TI19|A0A2P6TI19_CHLSO	ACCGSGCGGE	12.1	842.236	10	17.7	422.133	2	28.7659		1205	1214
E1ZDB5|E1ZDB5_CHLVA	SFPGAPPAPPPAT	12.1	1205.61	13	-16.9	402.87	3	45.0233		532	544
E1ZK58|E1ZK58_CHLVA	PGWRAPGWLRGEFDFE	12.1	1918.91	16	0.5	480.735	4	21.1515	2.26E5	301	316
A0A2P6TF54|A0A2P6TF54_CHLSO	LTCGAGSGKCCCCS	12.09	1291.45	14	13.6	646.74	2	91.591		1317	1330
A0AAD5H718|A0AAD5H718_9CHLO	NPKLPLVRY	12.08	1098.65	9	17.3	550.344	2	126.675	5.38E6	349	357
A0AAD5DLK7|A0AAD5DLK7_9CHLO	KAM(+15.99)GDYCLLAGSPLD	12.07	1568.72	15	-3.8	785.365	2	31.0217		793	807	Oxidation (M)
A0A2P6TX58|A0A2P6TX58_CHLSO	KPGEPAVGYT	12.07	1017.51	10	-8.6	509.759	2	11.5318		1494	1503
A0A8T2I4P1|A0A8T2I4P1_9CHLO	KAAVAVIALATVANAM	12.07	1512.87	16	0.2	505.297	3	14.7294		8	23
A0A2P6TFS1|A0A2P6TFS1_CHLSO	QHAQGEEAADIVLHAL	12.06	1700.85	16	9.5	851.439	2	72.757		4244	4259
A0A8T2VX95|A0A8T2VX95_9CHLO	KGNPTEPSSDVHKFG	12.05	1598.77	15	18.9	533.94	3	45.1346		1645	1659
A0A9D4TT41|A0A9D4TT41_CHLVU	VDLEPTVIDEVRTGTY	12.03	1805.9	16	-0.9	903.959	2	100.468	8.23E5	68	83
A0AAD5H283|A0AAD5H283_9CHLO	AHAAQEFAL	12.03	956.471	9	12.7	479.249	2	49.0258		154	162
A0A2I4S6X0|A0A2I4S6X0_9CHLO	KVNQKVIAYTTNST	12.02	1565.84	14	15	522.962	3	32.6505		621	634
A0A2P6U0J9|A0A2P6U0J9_CHLSO	AAAAGEGGAAGSAAPL	12.02	1240.6	16	-3.1	621.308	2	71.5153		51	66
E1Z4P6|E1Z4P6_CHLVA	ALSSLAARR	12.02	943.556	9	-1.5	472.785	2	109.984	2.74E5	37	45
A0A2P6TRH4|A0A2P6TRH4_CHLSO	DMRRVRAASEQL	12.02	1430.74	12	12.5	716.387	2	56.1793		2793	2804
A0A8T2W9J5|A0A8T2W9J5_9CHLO	VVSPSEFHVPV	12.01	1195.62	11	-1.6	598.818	2	89.67		5634	5644
A0AAD5H355|A0AAD5H355_9CHLO	PPRPQSGGV	12	893.472	9	6.7	447.746	2	41.4106		509	517
E1Z8A9|E1Z8A9_CHLVA	HLLLFCFPT	12	1089.57	9	-0.6	364.196	3	16.0732		341	349
A0A9D4TJ80|A0A9D4TJ80_CHLVU	GHGHGSAAL	11.95	805.383	9	13.7	806.401	1	60.1674	3.48E4	208	216
A0A2P6TP01|A0A2P6TP01_CHLSO	EEEEEEEEE	11.89	1179.39	9	-0.8	590.704	2	9.246	6.94E4	609	617
A0A9D4TM95|A0A9D4TM95_CHLVU	KKRGHVSAG	11.86	938.541	9	-8.4	470.274	2	11.7174		10	18
A0A2P6TZ11|A0A2P6TZ11_CHLSO	AGLPSPGRP	11.86	850.466	9	18.2	426.248	2	101.08		1084	1092
A0A9D4TGF7|A0A9D4TGF7_CHLVU	AQRAKAAAI	11.86	898.535	9	12	450.28	2	103.907		652	660
A0A2P6U4Q2|A0A2P6U4Q2_CHLSO	AFAADGSLA	11.83	821.392	9	-1.8	822.398	1	46.1021	1.39E7	130	138
A0A9D4TVH7|A0A9D4TVH7_CHLVU	KGGHM(+15.99)ANLA	11.83	913.444	9	-17.9	457.721	2	72.5634		282	290	Oxidation (M)
A0A8T2HU67|A0A8T2HU67_9CHLO	QAPIKAGPA	11.82	851.486	9	-19.4	426.742	2	23.7795		686	694
E1ZF77|E1ZF77_CHLVA	RSSGERSVR	11.8	1032.54	9	8.4	517.283	2	129.41	1.92E6	482	490
A0A2P6TRH4|A0A2P6TRH4_CHLSO	KGPPKPRKR	11.76	1062.68	9	7.8	532.35	2	129.151	3.65E5	2309	2317
E1Z1X8|E1Z1X8_CHLVA	LLAQLWNGY	11.73	1076.57	9	19	539.3	2	91.501	3.4E4	593	601
A0A2P6TP01|A0A2P6TP01_CHLSO	KSGGSLVAD	11.7	832.429	9	-11.5	417.217	2	17.8861		867	875
E1ZNG6|E1ZNG6_CHLVA	VVLTVFTED	11.69	1021.53	9	-12	511.768	2	48.7064		616	624
A0AAD5DV26|A0AAD5DV26_9CHLO	KEEVTATAA	11.68	918.466	9	-3.9	460.238	2	60.6768		87	95
A0A2P6TFK4|A0A2P6TFK4_CHLSO	AGTPPPPPL	11.68	845.465	9	7	423.743	2	70.2994		395	403
A0AAD5E0P2|A0AAD5E0P2_9CHLO	KDVAARPTY	11.66	1019.54	9	-13.8	340.849	3	8.9613	7.13E3	48	56
A0A2P6TE01|A0A2P6TE01_CHLSO	GFKPRPKPA	11.63	996.587	9	-3.2	333.202	3	55.2902		83	91
A0A2P6U5A6|A0A2P6U5A6_CHLSO	KVKLAACGY	11.62	951.521	9	9.9	476.773	2	16.6522		1843	1851
A0AAD5GZF3|A0AAD5GZF3_9CHLO	KGKAKGGGS	11.61	788.45	9	14.8	395.238	2	26.7306	4.94E4	844	852
A0A2P6TWW4|A0A2P6TWW4_CHLSO	KALVPEYAK	11.56	1017.59	9	5.8	509.803	2	60.3957		59	67
A0AAD5DNP2|A0AAD5DNP2_9CHLO	GRQRMSGCT	11.54	994.444	9	10.1	498.234	2	66.7721		1101	1109
A0A9D4Z1E3|A0A9D4Z1E3_CHLVU	MSRGAAGMV	11.53	878.41	9	8.9	879.425	1	63.0757	7.57E5	12540	12548
A0A2P6TZ72|A0A2P6TZ72_CHLSO	PPTGVLLYG	11.53	915.506	9	19	458.769	2	99.7783	1.46E5	865	873
A0A8T2WBG3|A0A8T2WBG3_9CHLO	AAALAPVLS	11.51	811.48	9	-4.1	406.746	2	108.637	4.69E7	1992	2000
E1ZSD2|E1ZSD2_CHLVA	TPSPPPGVG	11.43	807.413	9	-0.3	404.713	2	36.5008	1.24E5	109	117
A0A9D4Z0E6|A0A9D4Z0E6_CHLVU	KRKAAEPPA	11.4	966.561	9	-0.4	484.288	2	25.4417	1.21E5	398	406
A0AAD5H0F6|A0AAD5H0F6_9CHLO	GPAVIVAPG	11.35	779.454	9	-4.9	780.458	1	99.4178	1.33E7	931	939
E1ZLQ3|E1ZLQ3_CHLVA	DESGPSIVH	11.35	939.43	9	0.1	470.722	2	24.224		365	373
E1ZDF6|E1ZDF6_CHLVA	SAPASAKGL	11.35	800.439	9	-0.9	401.226	2	27.5686	2.64E5	394	402
A0A9D4YUV4|A0A9D4YUV4_CHLVU	GDVAIPAPA	11.32	809.428	9	-14.3	810.424	1	123.576	3.28E6	466	474
A0A2P6TNI3|A0A2P6TNI3_CHLSO	KLAGLSGRE	11.3	929.529	9	11.2	465.777	2	21.9755		257	265
A0A2P6U0D3|A0A2P6U0D3_CHLSO	VARKLEKNG	11.29	1013.6	9	-11.7	507.8	2	24.7906		370	378
A0A2P6TB71|A0A2P6TB71_CHLSO	LAGEDPRTL	11.27	970.508	9	9	486.266	2	82.9844		1003	1011
A0A2P6TTG2|A0A2P6TTG2_CHLSO	GAALGAAPI	11.26	739.423	9	-3.7	370.717	2	50.2784	7.67E5	592	600
A0A9D4TTZ1|A0A9D4TTZ1_CHLVU	MPPLPPPGA	11.26	875.457	9	18.7	438.744	2	115.669		687	695
A0A2P6TVM7|A0A2P6TVM7_CHLSO	KHSGSFEEA	11.25	990.441	9	7	496.231	2	57.1028		1384	1392
A0A8T2W9M8|A0A8T2W9M8_9CHLO	RAGLQFPVG	11.21	943.524	9	-0.9	472.769	2	69.2015	1.11E6	88	96
A0A2P6TX44|A0A2P6TX44_CHLSO	PGPLSSAGV	11.2	783.413	9	-0.4	392.713	2	11.4338	4.94E4	686	694
A0A8T2HQG0|A0A8T2HQG0_9CHLO	KSSSSASRK	11.18	936.499	9	15.2	469.264	2	64.787		82	90
A0A9D4Z1E3|A0A9D4Z1E3_CHLVU	SGPVPQPPP	11.17	874.455	9	-6	438.232	2	29.2019		3368	3376
A0A2P6TIA5|A0A2P6TIA5_CHLSO	CILYGIKVE	11.15	1036.56	9	-7.6	519.285	2	15.4033	7.56E4	86	94
A0A9D4TIL5|A0A9D4TIL5_CHLVU	LPRWHARGL	11.13	1104.63	9	16.8	553.332	2	123.906	5.52E5	549	557
A0A2P6TX74|A0A2P6TX74_CHLSO	KTMLAKALA	11.11	945.568	9	-6.1	473.788	2	32.994		134	142
A0A2P6TLM8|A0A2P6TLM8_CHLSO	CCM(+15.99)LARAGL	11.11	952.429	9	18.7	953.454	1	112.795	8.79E5	1245	1253	Oxidation (M)
E1ZS26|E1ZS26_CHLVA	GVGLIGAGV	11.09	741.438	9	-4.9	742.442	1	79.7967	3.5E6	13	21
E1Z468|E1Z468_CHLVA	GSAGEAEAP	11.09	787.335	9	-15.3	788.33	1	42.2352	3.22E5	359	367
A0A2P6TUT2|A0A2P6TUT2_CHLSO	EALLVTASH	11.09	939.503	9	18.9	314.181	3	35.0171		269	277
A0AAD5DIE3|A0AAD5DIE3_9CHLO	LVDVSPSAL	11.08	899.496	9	-13.6	900.491	1	123.509	1.11E6	3632	3640
A0A9D4TIH7|A0A9D4TIH7_CHLVU	KGPNGGCYL	11.07	907.422	9	-7.7	454.715	2	33.3312		51	59
A0A9D4TMB3|A0A9D4TMB3_CHLVU	KGGKAPPKT	11.07	882.529	9	-15.3	442.265	2	23.7837		5	13
E1Z4E3|E1Z4E3_CHLVA	EQLFALLSD	11.07	1034.53	9	17.7	518.281	2	20.9254		266	274
A0A8T2I2S9|A0A8T2I2S9_9CHLO	KPGAGEVVM	11.02	886.458	9	-8.7	887.458	1	117.174	6.24E4	3693	3701
A0A9D4U000|A0A9D4U000_CHLVU	YAWALYCGL	11.02	1058.49	9	2.2	530.253	2	31.7431	1.04E6	68	76
A0A9D4TSC1|A0A9D4TSC1_CHLVU	PPPPPRPGV	11.02	912.518	9	19.1	457.275	2	82.8966		403	411
A0A2P6TLY8|A0A2P6TLY8_CHLSO	AAGGPPRAL	11.01	808.456	9	11.6	809.472	1	93.0182	1.62E5	13	21
A0A9D4TFD6|A0A9D4TFD6_CHLVU	KSIIKKKYG	11	1063.68	9	-14.8	532.837	2	15.5182		292	300
E1Z6H4|E1Z6H4_CHLVA	KGGEQQQPK	10.98	998.514	9	10.5	500.27	2	35.0146		1154	1162
A0AAD5GY26|A0AAD5GY26_9CHLO	LGQAHFIKT	10.96	1013.57	9	-5.4	507.787	2	96.9508		436	444
A0A8T2ICE3|A0A8T2ICE3_9CHLO	KAAAPADAY	10.96	876.434	9	-12.6	439.219	2	18.1211		4728	4736
A0A9D4TS95|A0A9D4TS95_CHLVU	AGAAPSLAA	10.95	727.386	9	-0.3	364.7	2	10.0414	1.26E6	1501	1509
A0A2P6TPX9|A0A2P6TPX9_CHLSO	RLPLDFNSK	10.95	1088.6	9	17.3	545.316	2	110.335		1305	1313
A0A9D4TRG6|A0A9D4TRG6_CHLVU	KAGSAAVPQ	10.93	827.45	9	-14.5	414.726	2	16.9146	3.65E4	203	211
A0A9D4TT41|A0A9D4TT41_CHLVU	GFLVFNAVG	10.91	922.491	9	1.7	462.254	2	61.8785		134	142
A0AAD5H7W6|A0AAD5H7W6_9CHLO	GGPGWLLNP	10.91	909.471	9	11.4	455.748	2	93.4438		143	151
A0A9D4TGX9|A0A9D4TGX9_CHLVU	AAPPLPHSL	10.89	901.502	9	6.8	451.761	2	101.348	3.25E5	449	457
E1Z500|E1Z500_CHLVA	QLRVHASAL	10.88	993.572	9	-4.4	497.791	2	65.1007		11	19
A0A9D4TVD0|A0A9D4TVD0_CHLVU	FAPPRVAGV	10.87	912.518	9	15.6	457.273	2	115.405		167	175
E1ZPE8|E1ZPE8_CHLVA	KDEQLVAVT	10.86	1001.54	9	6.1	501.78	2	82.8876		374	382
A0A9D4Z1E3|A0A9D4Z1E3_CHLVU	TGRSPSAGA	10.85	802.393	9	-17.7	402.197	2	28.6955		13483	13491
A0A2P6TM51|A0A2P6TM51_CHLSO	SEVYGQAFG	10.83	956.424	9	12.2	479.225	2	52.2603		2335	2343
A0A9D4TTP4|A0A9D4TTP4_CHLVU	SAPCNHMGE	10.83	944.348	9	-14.1	473.175	2	15.3324		792	800
A0A9D4YYI9|A0A9D4YYI9_CHLVU	WQRLSPPQR	10.83	1166.63	9	12.2	584.33	2	128.307	2.54E6	10990	10998
A0A8T2W7Q7|A0A8T2W7Q7_9CHLO	AALLPVFAE	10.81	929.522	9	3.2	465.77	2	27.8909		137	145
A0A8T2I2C7|A0A8T2I2C7_9CHLO	VDEITFPAP	10.81	987.491	9	-3.2	494.751	2	29.4987		23	31
A0A2P6THZ5|A0A2P6THZ5_CHLSO	PTGAAYLLS	10.81	891.47	9	-16.9	892.462	1	54.5591	1.57E5	493	501
A0A2P6TFS1|A0A2P6TFS1_CHLSO	KPFRRVNAA	10.78	1057.61	9	-1.5	529.814	2	9.336		3037	3045
A0A8T2VQN7|A0A8T2VQN7_9CHLO	KSYDAFTGV	10.77	986.471	9	4.5	494.245	2	22.2262	5.17E4	776	784
E1ZP27|E1ZP27_CHLVA	AVNAVLEVS	10.77	900.492	9	16.1	451.26	2	81.5152	4.47E6	1785	1793
A0A2P6TTX7|A0A2P6TTX7_CHLSO	KFVVSPITG	10.75	946.549	9	2.7	474.283	2	15.9615		407	415
A0AAD5DNB6|A0AAD5DNB6_9CHLO	FALRCLPGV	10.74	974.537	9	-13.4	488.269	2	82.8974		812	820
A0A9D4TJL4|A0A9D4TJL4_CHLVU	VAMVQKVQR	10.73	1057.61	9	14.1	529.818	2	105.996		538	546
A0AAD5DK29|A0AAD5DK29_9CHLO	CIEDADNRK	10.72	1062.48	9	-18.6	532.236	2	23.368		428	436
A0AAD5DQE7|A0AAD5DQE7_9CHLO	LLLAAALCC	10.71	889.476	9	17	445.753	2	97.6201		8	16
A0A2P6TTE5|A0A2P6TTE5_CHLSO	QQGQAPAAL	10.69	882.456	9	-15.9	442.228	2	46.3828		146	154
A0A9D4TS28|A0A9D4TS28_CHLVU	DQLKDAPAL	10.68	969.513	9	-18.3	485.755	2	50.142		2027	2035
A0A8T2W761|A0A8T2W761_9CHLO	KGLGTPIDL	10.68	912.528	9	-13.2	457.265	2	38.5166		471	479
A0A2P6TI23|A0A2P6TI23_CHLSO	KVSPAGRGV	10.67	869.508	9	11.9	435.767	2	119.068	1.13E7	306	314
A0AAD5DQP0|A0AAD5DQP0_9CHLO	KAEDVQDAM	10.65	1005.44	9	-0.7	503.729	2	15.0296		23	31
A0A2P6THD6|A0A2P6THD6_CHLSO	KCGIPVADI	10.64	914.49	9	15.5	458.259	2	51.4007		156	164
A0A2P6TDB9|A0A2P6TDB9_CHLSO	KWRRLLHCC	10.64	1213.63	9	7	607.828	2	60.6446		1204	1212
A0A8T2HT93|A0A8T2HT93_9CHLO	AGKKSRPLS	10.63	942.561	9	10.2	472.293	2	94.3271	3.09E5	308	316
A0A2P6TR89|A0A2P6TR89_CHLSO	VTEYGTSQT	10.63	984.44	9	6.9	493.231	2	30.4262		4109	4117
A0A8T2I0V1|A0A8T2I0V1_9CHLO	PGKVDEMES	10.61	990.433	9	14.1	496.231	2	102.571		711	719
A0A9D4TZC6|A0A9D4TZC6_CHLVU	PPVKKSGVG	10.59	867.518	9	-18.4	434.758	2	115.386		315	323
A0A9D4YU91|A0A9D4YU91_CHLVU	SAASTGGAT	10.59	721.324	9	16.6	722.343	1	10.4139	1.13E6	125	133
A0A2P6TJ63|A0A2P6TJ63_CHLSO	GPLLLYVGR	10.58	986.591	9	-5.3	494.3	2	121.231	6.62E6	632	640
A0A2P6TGA4|A0A2P6TGA4_CHLSO	ARFLSTEEQ	10.57	1079.52	9	-1.4	540.769	2	39.6702	3E5	519	527
A0A9D4TI80|A0A9D4TI80_CHLVU	LPLLLPHPA	10.56	969.601	9	-19.4	324.201	3	90.0746		1192	1200
E1ZIK5|E1ZIK5_CHLVA	FAEPQNRQR	10.56	1144.57	9	-7.4	573.29	2	128.952	4.14E5	69	77
A0AAD5DVU2|A0AAD5DVU2_9CHLO	ISETGLLSR	10.53	974.54	9	18.2	488.286	2	82.7834		344	352
A0AAD5DGL6|A0AAD5DGL6_9CHLO	DLVM(+15.99)NGGDL	10.52	948.422	9	-12.6	475.212	2	31.0689		2224	2232	Oxidation (M)
A0AAD5DSV9|A0AAD5DSV9_9CHLO	KAAAAKPPA	10.52	823.491	9	-0.2	412.753	2	64.8414	1.62E6	214	222
A0A9D4TJ01|A0A9D4TJ01_CHLVU	KKGEAAPVS	10.51	885.492	9	-6.7	443.75	2	21.3012		448	456
A0A8T2HRY0|A0A8T2HRY0_9CHLO	PPRHIGPIS	10.51	972.551	9	-16.5	487.274	2	58.5385		890	898
E1ZJC3|E1ZJC3_CHLVA	ERGFDVASV	10.5	978.477	9	8.1	490.25	2	90.7109		148	156
A0A9D4TQM9|A0A9D4TQM9_CHLVU	AGKPQPEHT	10.49	963.477	9	13.5	482.752	2	100.572		1316	1324
A0A9D4TIX9|A0A9D4TIX9_CHLVU	PPSARPVHR	10.48	1015.57	9	9.2	508.796	2	94.4263	7.08E5	515	523
A0A9D4TXU7|A0A9D4TXU7_CHLVU	KEVSGSKFT	10.48	981.513	9	-11.7	491.758	2	47.2922		104	112
A0A2P6TI59|A0A2P6TI59_CHLSO	AGPRKHVRV	10.47	1018.61	9	-19.4	510.305	2	121.232	1.08E6	1152	1160
A0A2P6TLL1|A0A2P6TLL1_CHLSO	KYSCAACFA	10.46	962.399	9	7.6	482.21	2	45.3778		1535	1543
A0A9D4TNX4|A0A9D4TNX4_CHLVU	AVAAPSTTT	10.46	817.418	9	-16.4	409.71	2	26.6681		263	271
A0A9D4TY23|A0A9D4TY23_CHLVU	SLLQGQEEE	10.46	1031.48	9	-1.3	516.745	2	43.0748		1152	1160
A0AAD5DTY3|A0AAD5DTY3_9CHLO	VTSAAERQA	10.4	931.472	9	-0.9	466.743	2	9.7808		704	712
A0AAD5DNJ8|A0AAD5DNJ8_9CHLO	VQFGKAAAA	10.39	861.471	9	-18.2	431.735	2	12.6921	3.42E4	1642	1650
E1ZG27|E1ZG27_CHLVA	QSGIPYLST	10.34	964.486	9	-15.4	483.243	2	38.4386		44	52
A0A8T2I094|A0A8T2I094_9CHLO	HATLGEFAI	10.33	957.492	9	17.9	479.762	2	75.3489		1237	1245
A0A2P6TLA9|A0A2P6TLA9_CHLSO	KAGDLNLAL	10.33	913.523	9	-9	457.765	2	57.8144		38	46
A0A8T2HQ83|A0A8T2HQ83_9CHLO	KAFADAGGV	10.31	834.423	9	19.4	418.227	2	32.2839		644	652
A0AAD5DRS0|A0AAD5DRS0_9CHLO	SSKLARGVG	10.31	873.503	9	11.8	874.521	1	95.6583	1.63E6	374	382
A0A2P6TIQ9|A0A2P6TIQ9_CHLSO	FLRPPVVGV	10.27	982.596	9	-9.4	492.301	2	75.0774		741	749
A0A2P6TGC8|A0A2P6TGC8_CHLSO	KAPSTHLPT	10.27	950.519	9	6.9	476.27	2	36.3713		392	400
A0A2P6TVB6|A0A2P6TVB6_CHLSO	GFAALVLTQ	10.26	918.517	9	18.9	460.275	2	68.58		3062	3070
A0A8T2WCA0|A0A8T2WCA0_9CHLO	KHAVSVANQ	10.26	952.509	9	-11.8	477.256	2	12.3925	1.22E4	192	200
A0A9D4YTV0|A0A9D4YTV0_CHLVU	QKGQAAPAL	10.26	882.492	9	4.9	442.256	2	57.9547		452	460
A0A2P6TEM6|A0A2P6TEM6_CHLSO	GPTPEPDAL	10.23	895.429	9	-2.9	896.433	1	55.2844	3.04E6	31	39
A0A8T2VVP2|A0A8T2VVP2_9CHLO	RHTLQFGVG	10.23	1013.54	9	7.7	507.781	2	49.7296		1684	1692
A0A2P6TBT6|A0A2P6TBT6_CHLSO	GSEGRLLLQ	10.22	971.54	9	-18.4	486.768	2	87.336		1431	1439
E1Z9P6|E1Z9P6_CHLVA	AAAGGNDAI	10.22	758.356	9	18.4	759.377	1	91.4339	9.52E3	746	754
A0A9D4YW62|A0A9D4YW62_CHLVU	KGAPNLHAQ	10.21	934.498	9	12.4	468.262	2	39.431		385	393
A0A8T2HR14|A0A8T2HR14_9CHLO	KAWDPALSD	10.18	1001.48	9	2.1	501.749	2	19.5776		102	110
A0A9D4TVD8|A0A9D4TVD8_CHLVU	LDPKPIPGA	10.16	906.517	9	-3.5	454.264	2	57.223		171	179
A0AAD5H4R9|A0AAD5H4R9_9CHLO	LAAAMQQAL	10.12	915.485	9	3.4	458.751	2	102.682		573	581
A0A2P6TUZ3|A0A2P6TUZ3_CHLSO	KQQKQPAAK	10.11	1025.6	9	-16.7	513.798	2	21.8053		559	567
A0A8T2I0K1|A0A8T2I0K1_9CHLO	YVLPGVPSL	10.1	943.538	9	18.9	472.785	2	122.715	4.09E6	309	317
A0A2P6TI88|A0A2P6TI88_CHLSO	LTTVLFNTF	10.1	1054.57	9	0.3	528.292	2	120.777		687	695
A0A2P6TYI8|A0A2P6TYI8_CHLSO	KELEELAAP	10.08	998.528	9	-4.1	500.269	2	26.0104		118	126
A0A2P6TQR4|A0A2P6TQR4_CHLSO	QSTTGEGGV	10.08	834.372	9	-3.6	418.192	2	31.0709		240	248
A0A2P6TVD6|A0A2P6TVD6_CHLSO	LVLSPELFA	10.08	987.564	9	18.1	988.589	1	123.443	9.33E5	1320	1328
A0A8T2HW71|A0A8T2HW71_9CHLO	YKSLGSMAQ	10.08	983.475	9	16	492.752	2	120.846		448	456
A0A2P6TNX3|A0A2P6TNX3_CHLSO	PPAAPEQPP	10.08	902.45	9	-3	452.231	2	97.8018		540	548
A0A2P6TQ58|A0A2P6TQ58_CHLSO	IHLSARFIS	10.08	1042.59	9	15.3	522.311	2	30.7693		281	289
A0A8T2W3E4|A0A8T2W3E4_9CHLO	GAAKNPKVV	10.07	882.529	9	-17	442.264	2	121.5		1408	1416
A0A8T2ICV9|A0A8T2ICV9_9CHLO	RHLTAAHLP	10.06	1014.57	9	-15.1	508.286	2	109.317		83	91
A0A2P6TKN8|A0A2P6TKN8_CHLSO	MRAGAGGPN	10.06	829.386	9	16.5	830.407	1	47.8968	7.82E4	1480	1488
A0A8T2W995|A0A8T2W995_9CHLO	KPSYDDIDT	10.06	1052.47	9	9.9	527.246	2	8.6137	2.92E4	115	123
E1ZJL6|E1ZJL6_CHLVA	PNLYTEPIA	10.06	1016.52	9	-4.9	509.264	2	18.6505	3.3E4	453	461
A0A9D4YWM9|A0A9D4YWM9_CHLVU	QAPGPFPST	10.05	900.434	9	11.9	451.23	2	20.2652		836	844
E1ZK11|E1ZK11_CHLVA	ASFAGTSLI	10.03	865.455	9	-16.9	433.727	2	33.2432		1538	1546
E1ZJ02|E1ZJ02_CHLVA	GAKLGTLPP	10.03	852.507	9	10.2	427.265	2	31.2814		693	701
A0A2P6TPV7|A0A2P6TPV7_CHLSO	KGVSGGERK	10.02	916.509	9	11.9	459.267	2	16.8791		677	685
E1Z8X5|E1Z8X5_CHLVA	PRPTPAPAP	10.02	902.497	9	7.8	452.259	2	88.3437	5.95E4	691	699
A0A2P6TQV5|A0A2P6TQV5_CHLSO	GGEGGGGGK	10.01	674.298	9	1.5	675.307	1	26.3084	2.97E6	831	839
