# Supplementary material for: A plant vesicle-dendritic cell chimera for enhancing cancer immunotherapy
Source: Nat Commun. 2026 May 28;17:6944. doi: 10.1038/s41467-026-73788-5 (PMC13388912; doi:10.1038/s41467-026-73788-5)
Supplement: Supplementary file 6 — Source Data [file 41467_2026_73788_MOESM6_ESM.xlsx]

## Sheet: Figure 1
1a (CD141+ cDC1)			1a (CD1c+ cDC2)			1b (CD103+ cells)			1b (CD11b+ cells)			1b (XCR1+ cells)			1b (SIRPα+ cells)
I~II	III-IV		I~II	III-IV		Early	Advanced		Early	Advanced		Early	Advanced		Early	Advanced
7.26	0.36		5.41	0.12		3.25	0.89		29.1	21.1		1.69	0.51		13	1.49
5.41	1.26		3.21	0.11		1.69	0.75		25.8	20.6		1.44	0.26		5.03	2.21
0.71	5.12		0.12	0.51		6.64	0.5		23.7	17.8		1.22	0.97		9.41	1.86
13.69	1.41		7.87	3.26		2.38	0.77		26.5	18.5		1.37	0.72		9.37	1.4
2.77	2.12		0.26	0.12		2.06	0.68		23.7	22.7		1.83	0.72		8.16	0.68
7.92	2.64		1.26	0
4.76	4.26		0.88	1.31
11.45	2.18		10.11	0.77
4.82	2.61		0.29	1.78
12.16	5.73		2.9	1.61
1.7	2.19		15.21	6
3.81			9.76
3.11			0
6.82			0.26
7.13			2.66
13.05			3.21
1			4.41
3			12.15
7.29			4.13
0.26			4.69
4			3.31
15.27			8.26
4.26			3.11
1			6.89
4.95			1.23
3.72			1.26
4.76			1.01
1.03			0.92
5.89			2.31
2.13			4.1
10.27			1.3
1e
	PBS					BMDC (i.v.)					BMDC (s.c.)
0	0	0	0	0	0	0	0	0	0	0	0	0	0	0	0
7	109.058	154.79	159.697	254.573	165.099	80.1989	103.359	70.2416	131.19	116.477	162.121	146.936	190.548	145.246	129.028
10	167.095	188.415	235.911	298.881	227.322	92.6808	129.24	123.655	121.714	130.012	172.535	165.997	301.131	155.162	91.7082
13	266.35	258.229	280.62	360.661	418.607	292.386	245.771	249.412	310.605	243.609	313.726	406.584	473.055	235.61	145.408
16	270.654	475.729	546.383	420.795	527.5	433.969	301.931	270.355	431.529	272.28	447.796	431.021	585.976	392.314	186.746
19	510.146	578.109	713.271	576.512	607.953	519.275	434.248	317.834	612.777	437.856	636.788	468.708	767.498	432.317	238.945
1f (CD11c+LAMP3+ cells)			1g (CD11c+CD83+ cells)
I~II	III-IV		I~II	III~IV
1.73	0.01		0.21	0.52
2.36	0.72		0.01	0.01
1.22	0.15		0	0
0.03	0.02		0	0
2.17	0.01		1.3	1.21
4.52	0.01		0	0.2
0.03	0		0	1.26
1.41	0		0.21	0.26
0.91	0.01		0.13	0.22
0.19	0.29		0.36	3.48
1.12	0.02		1.36	0
0.01	0.03		0.72
0.25	0		0.37
1.76			1.72
1.52			0.15
0.79			0.02
0.01			0.51
2.17			0
3.12			0.12
3.17			0
1.28			0
0.03			0.36
0.16			0.75
0.03			0.14
0.01			0.33
0.01			6.77
1.01			0.21
4.2			1.26
1.93			2.59
			0
			0

## Sheet: Figure 2
2b			2c				2d			2j				2m																						2n								2w
BMDC	CCR2-DC		Isotype	BMDC	CCR2-DC		BMDC	CCR2-DC			Algae-NT	Algae		Time (min)	Algae					ANV					Algae+DCMU					ANV+DCMU						Time (min)	Algae			ANV				200	100	50	20	10	5
0.93	628.89		234	1595	10778		1.48	4.48		0.4	0	0		0	0.008	0.005	0.01	0.006	0.005	0.01	0.01	0.006	0.008	0.008	0.01	0.005	0.01	0.005	0.002	0.01	0.01	0.005	0.008	0.01		0	0.55	0.12	-0.02	0.02	-0.03	0.03		134.867	95.3989	85.4791	140.988	126.214	123.892
1.13	603.27		211	2003	9485		1.41	4.75		0.463	0	0		5	0.001	-0.002	-0.001	-0.003	-0.003	0.002	0.001	-0.023	-0.002	-0.004	0.003	0.001	0.003	0.002	0.001	0.004	0.001	0.002	0.004	0.002		3	0.65	0.33	0.11	0.33	0.09	0.11		135.289	102.786	106.374	135.5	97.0874	117.349
0.95	594.97		145	1945	11394		1.58	8.61		0.536	0	0		10	-0.044	-0.085	-0.048	-0.049	-0.029	-0.021	-0.022	-0.034	-0.021	-0.013	-0.003	-0.004	-0.001	-0.003	-0.002	-0.01	-0.008	-0.003	-0.004	-0.01		6	0.64	0.98	0.23	0.42	0.21	0.23		109.962	89.2782	92.022	100.886	73.2377	141.621
										0.621	0	0		20	-0.087	-0.103	-0.088	-0.059	-0.083	-0.053	-0.042	-0.058	-0.063	-0.038	-0.004	-0.003	-0.006	-0.01	-0.008	-0.023	-0.013	-0.014	-0.023	-0.019		9	1.1	1.34	0.43	0.59	0.44	0.34		113.339	79.5694	105.952	92.6551	77.2478	117.138
										0.719	0	0		30	-0.123	-0.231	-0.191	-0.101	-0.129	-0.113	-0.093	-0.092	-0.121	-0.111	-0.013	-0.014	-0.023	-0.021	-0.016	-0.034	-0.023	-0.029	-0.031	-0.025		12	1.43	1.98	0.75	1.29	0.98	0.45
										0.833	0	0		45	-0.293	-0.391	-0.293	-0.314	-0.322	-0.195	-0.194	-0.142	-0.139	-0.193	-0.031	-0.044	-0.034	-0.045	-0.034	-0.051	-0.058	-0.045	-0.034	0.042		15	1.99	2.21	1.44	2.22	1.32	1.43
										0.965	0	0																								18	2.43	2.88	1.93	2.59	2.45	2.2
										1.12	0	0																								21	3.44	3.45	2.68	3.11	3.33	2.55
										1.29	0	0																								25	4.59	4.59	3.31	3.42	4.12	3.04
										1.5	0	0																								30	5.66	6.01	4.59	4.54	4.56	3.91
										1.74	0	0																								35	6.39	6.84	4.99	5.1	4.98	4.56
										2.01	0	0																								40	7.11	8.12	5.87	5.45	5.32	5.21
										2.33	0	0																								45	7.98	9	6.44	5.98	5.65	5.65
										2.7	0	0																								50	8.65	9.84	7.72	6.32	6.22	6.34
										3.12	0	0																								55	9.84	10.12	8.42	6.6	7.1	6.56
										3.62	0	0																								60	10.11	10.45	9.11	7.02	7.86	6.99
										4.19	0	0
										4.85	0	0
										5.61	0	0
										6.5	0	0
										7.53	0	0
										8.72	0	0
										10.1	0	0
										11.7	0	0
										13.5	0	0
										15.7	0	0
										18.2	0	0
										21	0	0
										24.4	0	0
										28.2	0	0
										32.7	0	0
										37.8	0	0
										43.8	0	0
										50.7	0	0
										58.8	0	0
										68.1	0	0
										78.8	0	0
										91.3	0	0
										106	1.08	0
										122	4.77	0
										142	10	0
										164	15	0
										190	17.9	0
										220	17.9	0
										255	15.2	0
										295	10.6	0
										342	5.65	0
										396	1.82	0
										459	0	0
										531	0	0
										615	0	0
										712	0	0
										825	0	0
										955	0	0
										1110	0	0
										1280	0	2.89
										1480	0	18.9
										1720	0	32.1
										1990	0	29.9
										2300	0	15
										2670	0	1.2
										3090	0	0
										3580	0	0
										4150	0	0
										4800	0	0
										5560	0	0
										6440	0	0
										7460	0	0
										8630	0	0
[truncated: 2 more columns]

## Sheet: Figure 3
3b					3c						3d										3f						3g							3h
BMDC	BMDC (Hypoxia)	CCR2-DC-ANV (Hypoxia)	CCR2-DC-ANV+L (Hypoxia)		BMDC	BMDC (Hypoxia)	CCR2-DC-ANV (Hypoxia)	CCR2-DC-ANV+L (Hypoxia)			0	0.5	1	2	4	8	12	24	48		time (h)	Mitotracker					0	10	20	50	100	200		Time (minutes)	BMDC					BMDC(h)					CCR2-DC-ANV
0.159	0.186	0.245	0.595		4316	3219	3836	4836			55.1	16.7	15.6	21.2	25.5	22.8	30.3	39.4	61.1		0	13126	12898	12631	12637		3285	3244	3904	5094	4698	5431		1.49238	47.1949	58.2398	44.2921	38.2985	39.1082	23.4145	28.4198	30.4918	34.9842	24.5198	31.4198	27.1414	35.1298	39.1482	23.1094
0.543	0.146	0.274	1.039		4259	3156	3626	4809			43.2	20.4	14.3	19.4	21.1	25.2	29.4	41.2	53.2		1	12610	11993	12283	12603		3284	3311	3726	4689	4832	4681		7.48421	48.5982	55.2198	49.2387	36.2392	37.1089	25.1414	30.1498	32.1411	33.1295	22.1948	30.4199	28.1948	34.3298	38.1498	22.1091
0.228	0.259	0.468	0.604		4333	3425	3486	4468			60.2	17.8	18.9	16.6	22.4	26.5	26.6	37.8	49.4		2	12256	12948	12974	12263		3308	3383	4170	4731	5106	4663		14.9283	49.2194	52.1398	48.2199	34.5933	35.3109	26.2198	31.2498	31.1092	31.9498	21.4918	29.0482	29.0815	33.1984	37.1948	21.0095
0.315	0.137	0.149	0.157								40.1	12.5	20.2	18.9	23.7	28.1	32.4	44.1	47.2		4	12123	12237	11818	12193									21.0385	21.3019	27.4084	19.1084	19.2972	19.101	14.2018	20.3985	18.1974	18.1393	12.1948	18.2194	15.2948	22.3198	19.2878	12.9841
0.199	0.186	0.254	0.239								52.3	21.4	16.6	12.7	20.9	20.5	33	34.5	55.3		8	8071	7874	9797	9398									27.9498	20.9185	28.4198	20.9892	18.4827	17.2985	14.1209	21.1049	18.1298	17.1929	12.4985	17.1984	15.1298	23.4918	20.9189	13.1498
0.217	0.481	0.146	0.214																		12	7657	7639	7589	7465									34.2919	21.3985	25.3498	22.3919	16.4294	16.3299	14.2985	22.4199	17.4199	15.2189	12.985	16.3984	14.2908	24.5392	21.4928	14.8275
0.104	0.102	0.215	0.198								3e										24	6552	6443	6557	5861									41.0294	60.1298	61.2984	59.2081	48.1928	43.199	22.1113	28.1975	28.1947	31.1948	26.1295	31.2094	31.1498	27.1984	34.113	22.1081
0.3	0.101	0.176	0.166								0	0.5	1	2	4	8	12	24	48		25	11650	12530	12688	11249									47.014	59.9849	59.2984	60.1911	47.2199	44.2199	21.0932	30.15	29.1847	28.1049	23.4199	27.109	29.1487	28.1919	35.2198	19.4894
0.324	0.114	0.136	0.674								71	2.27	10.2	15	17.9	18.4	37.8	57	65		26	10910	12205	12050	11324									53.9848	61.2099	62.3108	58.2919	45.3298	45.3209	20.4984	31.4198	30.1948	29.1478	24.3298	28.4198	27.1409	29.1817	37.1982	18.9374
0.317	0.221	0.134	0.274								74.2	3.45	9.23	14.8	18	17.7	33.2	50.3	60.4		28	11883	10764	10972	11709									60.2938	23.1948	23.1098	17.4928	17.1984	17.2198	9.38474	16.3018	14.1209	14.1981	8.49842	14.4211	13.1498	15.2942	17.1094	8.9148
0.175	0.157	0.28	0.13								69.2	5.12	11.3	13.2	19.4	19.5	31.5	49.2	61.2		32	10488	11013	11777	10047									67.3984	20.1984	22.11	16.9325	16.4029	16.2014	8.19249	15.1298	13.1298	13.1929	8.19197	15.1209	13.2918	16.2938	16.1928	9.17874
0.539	0.165	0.2	0.239								68.1	5.4	8.4	13.4	15.4	18.7	29.4	44.5	57.8		36	11721	9819	9961	11050									74.022	18.2092	21.0184	15.2198	16.33	15.2081	8.01297	14.1298	12.1984	12.4198	7.98918	14.1208	12.1092	17.1091	15.9837	8.37471
0.184	0.193	0.167	0.269								77.9	7.12	7.41	12.2	16.3	20.2	27	46	76.5		48	9440	9818	9478	9902
0.248	0.112	0.181	0.406																		52	8808	8052	8955	8989
0.706	0.16	0.221	0.401																		56	7625	7881	7292	7160
0.134	0.083	0.144	0.664																		57	9824	9708	11074	11379
0.125	0.065	0.193	0.396																		58	9411	9385	9691	10232
0.203	0.37	0.25	0.17																		60	9696	9546	9479	9087
0.124	0.209	0.181	0.362																		64	9888	8973	9171	9094
0.1	0.132	0.304	0.195																		68	8923	9383	8774	8432
0.262	0.081	0.267	0.272																		80	7484	7899	8029	7659
0.299		0.379	0.173																		84	6958	6893	7144	7384
0.106		0.188	0.233																		85	9983	10027	10231	9488
0.18		0.241	0.143																		86	9331	9038	9773	8637
0.147		0.107	0.536																		88	9374	8764	9236	8464
0.26		0.187	0.105																		92	8466	8039	8489	8786
1.084		0.137	0.597																		96	8029	7869	8109	7536
0.558		0.135	0.571																		110	7030	6839	7102	7362
0.193		0.256	0.123
0.322		0.161	0.562
0.158		0.096	0.387
0.322		0.274	0.338
0.42		0.245	0.245
0.268		0.185	0.322
1.356		0.152	0.177
0.214		0.3	0.221
		0.144	0.22
		0.131	0.372
		0.208	0.283
		0.176	0.395
		0.17	0.481
		0.116	0.244
[truncated: 31 more columns]

## Sheet: Figure 4
4c				4d CD40+ cells				4d CD80+ cells				4d CD86+ cells				4e				4f				4g CD40+ cells				4g CD80+CD86+ cells				4g MHC-I+ cells				4h				4j									4k
BMDC	CCR2-DC	CCR2-DC-ANV		BMDC	CCR2-DC	CCR2-DC-ANV+L		BMDC	CCR2-DC	CCR2-DC-ANV+L		BMDC	CCR2-DC	CCR2-DC-ANV+L		BMDC	CCR2-DC	CCR2-DC-ANV+L		BMDC	CCR2-DC	CCR2-DC-ANV+L		BMDC	CCR2-DC	CCR2-DC-ANV+L		BMDC	CCR2-DC	CCR2-DC-ANV+L		BMDC	CCR2-DC	CCR2-DC-ANV+L		BMDC	CCR2-DC	CCR2-DC-ANV+L		G1	G2	G3	G4	G5	G6	G7	G8		G1
3.46	6.08	7.76		12.9	14.3	20.3		12	22.1	20.9		6.05	5.14	15.9		12	10.9	15.8		7.78	6.75	17.4		13.8	12.6	18.1		10.6	13.8	20.1		9.55	16.5	20.6		1.24	1.43	1.78		5.77062	20.9515	10.7013	5.24828	19.6682	15.5657	15.7557	28.3658		16.6299
3.35	5.5	6.22		11.8	13.4	20		11.7	17.1	18.4		5.2	9.76	14.6		8.25	12.5	17.9		10.6	8.61	16.7		16.1	15.5	18.9		10.7	15.5	17.4		8.94	18.9	20.8		1.35	1.3	1.71		17.2575	3.93557	9.35393	5.58134	6.67903	16.3312	6.07533	24.6301		13.841
3.77	6	10.8		12	12.7	21.2		11.6	18.2	19.7		5.99	12.9	14.1		12.5	10	15.6		7.02	7.49	16.8		14.3	7.05	18.5		10.5	12.1	16.6		9.27	18.2	21.6		1.09	1.06	1.55		6.80091	6.90884	30.1438	5.87474	19.1285	4.6731	4.66875	31.0335		6.41386
3.79	6.26	8.35		11.8	18.4	19.8		14.7	21.4	20.7		6.72	4.63	15.5		9.21	12	14.6		8.27	10.5	17.1		14.1	11.5	18.6		13.3	15	19.5		9.02	17.6	21.8		1.41	1.05	1.62		12.2118	6.1553	10.3097	6.30619	12.6575	5.95484	3.87737	31.2696		7.59113
3.82	5.75	6.87		11.3	17.7	18.9		9.82	15.3	20.3		5.56	8.07	14.2						8.04	7.68	17.1		13.5	14.6	16.6		9.18	16.8	17.1		8.88	17.6	32.3		1.24	1.28	2.08		5.14396	7.05467	21.4605	5.89081	20.4547	8.73236	20.9682	29.7877		0.42362
[truncated: 60 more columns]

## Sheet: 5b
	PBS						DC						CCR2-DC						ANV+L						CCR2-DC-ANV						CCR2-DC-ANV+L						DC-ANV+L						CCR2-DC+ANV+L
0	0	0	0	0	0	0	0	0	0	0	0		0	0	0	0	0		0	0	0	0	0		0	0	0	0	0		0	0	0	0	0		0	0	0	0	0		0	0	0	0	0
7	86.581	109.208	112.776	95.9616	177.296	216.986	83.7712	118.951	136.513	83.2709	110.992		90.1964	79.1129	184.805	110.568	143.644		158.272	89.8501	170.69	125.148	82.0463		117.159	128.001	121.471	119.022	151.209		18.7904	77.8141	92.6438	44.32	64.5101		198.181	143.825	107.835	116.989	126.657		102.138	83.5046	105.334	128.166	81.3298
9	202.561	151.034	184.486	198.967	336.518	247.136	109.651	208.571	196.153	165.623	247.964		195.635	133.416	318.325	242.248	161.459		197.794	83.8596	211.034	172.066	162.385		156.965	229.83	185.357	201.434	193.108		38.1087	73.3199	131.693	59.6597	85.2965		288.511	306.938	257.582	203.75	219.298		162.923	147.13	170.277	196.02	111.09
11	303.892	235.967	226.198	299.487	433.401	361.258	149.918	252.108	323.551	229.478	434.082		342.294	192.415	423.197	317.583	243.492		303.925	134.192	211.05	204.052	186.518		292.522	275.047	225.68	324.308	268.217		41.8971	61.5288	141.723	107.481	107.364		347.732	310.344	302.4	313.167	218.072		337.541	179.547	276.79	284.149	157.6
13	358.009	289.604	295.323	491.92	561.481	576.043	169.491	304.548	270.457	298.923	478.49		401.423	314.138	513.609	326.911	317.195		259.211	226.636	333.759	246.872	212.407		304.312	328.5	310.96	452.676	270.273		15.1094	66.1676	82.8554	113.186	66.2109		424.031	544.642	331.09	520.823	274.596		393.541	289.686	318.683	406.615	244.331
15	489.794	376.448	556.726	571.906	811.722	751.434	260.628	369.567	431.372	328.309	686.768		501.32	286.716	722.975	390.899	321.372		309.173	327.858	418.738	295.746	239.177		415.022	432.591	355.592	439.039	299.016		19.7104	141.262	98.4614	78.8598	116.218		440.567	570.079	480.485	551.716	331.927		342.921	373.435	260.355	373.861	371.64
17	648.79	495.463	536.272	626.664	1025.08	821.744	330.072	462.983	523.922	363.308	629.384		699.8	485.147	924.005	436.652	495.322		416.266	384.636	611.953	384.385	299.09		617.049	476.135	526.809	558.143	533.053		16.515	152.819	177.27	96.3963	144.859		696.755	835.619	677.559	705.198	417.379		498.468	485.832	459.094	577.498	445.082
19	741.904	638.966	651.289	786.432	1352.16	1078.77	439.089	637.562	865.894	582.499	797.288		898.204	812.122	895.297	694.713	695.842		515.594	448.699	710.941	542.674	393.854		1067.17	626.304	790.564	759.362	749.308		31.8975	212.195	259.121	85.0828	218.057		810.426	946.724	765.332	897.831	525.092		590.024	603.723	450.636	533.452	558.539
21	942.703	798.858	711.461	1011.02	1671.54	1149.64	518.1	671.595	1088.97	723.51	910.446		1204.39	1208.05	1198.25	783.329	912.363		641.275	662.266	750.11	692.781	398.131		953.954	647.571	792.163	976.167	889.131		58.2474	321.74	324.508	129.084	280.709		934.569	946.869	864.048	992.909	717.663		730.57	707.558	467.719	743.371	635.156
23	1052.16	996.573	847.036	1081.34		1501.56	708.941	870.165	1123.61	788.181	908.415		1476.79	1402.41	1423.66	1091.49	969.484		854.52	844.865	875.543	796.743	443.782		1185.77	908.033	1113.12	1134.18	984.35		69.7624	421.713	408.989	115.806	391.635		1167.54	1227.48	1135.65	1127.78	838.92		914.725	925.584	670.694	1077.65	831.552
25	1180.42	1456.21	1308.2	1581.28		1630.75	919.914	1072.79	1377.48	967.608	1116.48		1612.25		1539.02	1106.21	1507.33		1037.74	1137.43	1178.48	1062.48	722.659		1319.7	1414.97	1591.42	1610.78	1375.56		38.6385	540.082	637.936	124.416	492.062		1106.4	1640.47	1576.87	1074.34	1085.43		1101.73	1223.82	657.796	882.356	953.743

## Sheet: 5c
	PBS	DC	CCR2-DC	ANV+L	CCR2-DC-ANV	CCR2-DC-ANV+L	DC-ANV+L	CCR2-DC+ANV+L
17	1
23	1
25	1
27	1
29	1
31	1
29		1
31		1
37		1
39		1
53		1
55		1
19			1
27			1
39			1
41			1
45			1
59			1
31				1
35				1
41				1
47				1
51				1
71				1
21					1
21					1
23					1
23					1
35					1
47					1
39						1
51						1
57						1
71						1
81						0
81						0
21							1
27							1
27							1
47							1
55							1
63							1
27								1
31								1
41								1
49								1
51								1
61								1

## Sheet: 5d
	PBS						Isotype						Anti-CSF1R
0	0	0	0	0	0		0	0	0	0	0	0	0	0	0	0	0	0
7	71.9811	65.0156	75.4975	55.2931	43.744		123.043	185.136	75.272	146.109	151.699	209.748	127.951	50.8129	129.339	75.5521	95.9474	114.353
10	205.033	116.129	134.879	92.4655	86.4613		89.5604	141.138	94.2408	90.9676	85.2032	69.2858	139.367	140.885	168.201	108.119	123.972	133.019
13	317.35	207.928	300.884	321.071	201.364		143.231	117.094	88.5	213.935	147.302	296.578	152.966	164.563	181.608	110.766	145.578	165.837
16	467.623	283.85	344.401	346.457	288.809		186.265	176.011	82.9876	203.837	191.859	158.015	183.362	179.153	254.147	124.814	163.889	169.733
19	679.325	547.922	432.791	591.629	396.947		214.846	231.804	84.0777	389.941	229.542	302.552	200.539	198.111	283.525	134.837	224.784	163.988
22	885.589	600.141	666.344	803.598	618.968		252.854	301.97	120.899	652.127	310.668	440.314	220.082	285.979	280.211	158.561	263.584	191.617
25	1359.7	1088.45	1249.98	1306.94	1338.27		329.642	372.33	215.248	818.592	399.178	522.458	287.655	352.703	300.287	265.386	307.417	205.849
28	1968.37	1596.3	1511.37	1707.89	1738.01		438.019	472.35	363.569	1165.76	520.988	605.573	311.632	346.969	316.09	259.136	360.71	254.077

## Sheet: 5e
	PBS								CCR2-DC-ANV+L
0	0	0	0	0	0	0			0	0	0	0	0	0	0	0
7	106.895	99.7666	87.3251	127.158	81.7852	94.7235			69.4905	107.918	115.245	80.4823	88.9199	86.8763	68.9864	95.7864
10	177.668	214.842	169.475	212.27	152.976	127.503			82.9059	153.028	136.177	103.554	131.652	118.556	88.9199	94.2082
13	365.961	311.909	262.97	305.183	273.555	293.344			94.0335	195.15	143.623	127.069	154.265	159.27	123.013	110.207
16	595.629	409.649	390.023	452.923	437.102	409.643			136.404	208.354	211.038	145.363	163.709	213.957	150.593	155.467
19	887.835	627.736	562.244	668.763	614.247	602.281			111.471	272.797	203.12	237.105	214.865	264.965	167.327	189.815
22	1177.04	843.422	687.717	1076.12	762.329	789.653			157.728	319.536	197.558	287.262	245.403	315.254	201.213	251.084
25	1526.15	1121.61	1054.49	1365.59	1316	1121.68			197.604	367.066	249.484	344.079	293.857	379.078	304.057	291.223

## Sheet: 5f
	PBS								CCR2-DC-ANV+L
0	0	0	0	0	0	0			0	0	0	0	0	0	0	0
7	112.81	110.397	82.9059	120.317	59.8294	93.0533			114.225	102.956	78.2665	59.6215	74.2023	87.1152	91.5948	82.6448
10	158.072	145.008	144.532	173.3	131.311	158.691			163.613	143.623	100.766	90.0255	116.529	117.358	94.6825	177.029
13	287.497	324.433	221.9	282.002	223.532	234.987			220.738	210.479	207.677	195.584	185.203	219.658	131.84	204.768
16	477.56	419.941	385.072	415.332	379.084	373.511			226.87	324.433	190.601	230.236	221.953	261.01	263.253	296.195
19	711.436	720.864	430.506	627.071	467.716	575.271			350.838	331.659	206.438	342.036	263.946	362.032	392.357	380.524
22	1185.86	1154.97	804.99	1057.36	675.436	849.043			459.866	494.318	325.197	514.136	417.458	531.572	602.255	472.64
25	1681.7	1340.79	1088.89	1424.76	922.478	1174.52			542.424	736.23	460.573	730.921	700.552	875.15	883.4	681.842

## Sheet: 5g
CD11c+MHC-II+ cells			IFN-γ+CD4+ T cells			IFN-γ+CD8+ T cells
WT	Batf3-/-		WT	Batf3-/-		WT	Batf3-/-
25.6	5.49		14.5	1.74		54.5	16.7
28.7	6.21		21.8	5.73		31.4	9.34
24.5	2.53		21.3	11.3		22.5	14.9
37.9	2.91		14.8	9.13		49.8	12.6
21.7	13.1		22.6	6.72		52.6	20

[truncated: 90 more sheets: 5h, 5j-k, 5n, 5o, 5p, 5q, 5r, 6b, 6d, 6f, 6g, 6k, 6m, 6n, 6o, 6p, 6q, 6r, 7c, 7d …]
